# Supplementary material for: Poly[[triaqua(butane-1,2,3,4-tetra­carboxyl­ato)dimanganese(II)] mono­hydrate]
Source: Acta Crystallogr Sect E Struct Rep Online. 2009 Oct 23;65(Pt 11):m1425. doi: 10.1107/S1600536809042998 (PMC2971407; doi:10.1107/S1600536809042998)
Supplement: Supplementary file 1 [file e-65-m1425-sup1.cif]

##############################################################################
###                                                                        ###
###        Electronic paper (Acta Crystallographica Section E)             ###
###                                                                        ###
##############################################################################
#                                                                            #
# This CIF contains the data in a paper accepted for publication in Acta     #
# Crystallographica Section E. It conforms to the requirements of Notes      #
# for Authors for Section E, and has been peer reviewed under the auspices   #
# of the IUCr Commission on Journals.                                        #
#                                                                            #
# Full details of the Crystallographic Information File format               #
# are given in the paper "The Crystallographic Information File (CIF):       #
# a New Standard Archive File for Crystallography" by S. R. Hall, F. H.      #
# Allen and I. D. Brown [Acta Cryst. (1991), A47, 655-685].                  #
#                                                                            #
# The current version of the core CIF dictionary is obtainable from          #
# ftp://ftp.iucr.org/pub/cif_core.dic. The current version number is 2.4.    #
#                                                                            #
# Software is freely available for graphical display of the structure(s) in  #
# this CIF.  For information consult the CIF home page http://www.iucr.org/  #
# cif/home.html                                                              #
#                                                                            #
# This file may be used for bona fide research purposes within the           #
# scientific community so long as proper attribution is given to the journal # 
# article from which it was obtained.                                        #
#                                                                            #
##############################################################################
                                             
data_global
_audit_creation_method     'SHELXL97'
_journal_date_recd_electronic     2009-10-19
_journal_date_accepted     2009-10-19
_journal_name_full     'Acta Crystallographica, Section E'
_journal_year     2009
_journal_volume     65
_journal_issue     11
_journal_page_first     m1425
_journal_page_last     m1425
_journal_paper_category     QM
_journal_coeditor_code     BT5105
_publ_contact_author_name     'Ling Wu'
_publ_contact_author_address
;
Jilin Agriculture Engineering Polytechnic College,
Siping 136000,
People's Republic of China
;
_publ_contact_author_email     jlliangshizhuangke@yahoo.com.cn
_publ_contact_author_fax     ?
_publ_contact_author_phone     ?
_publ_section_title
;
Poly[[triaqua(\m-butane-1,2,3,4-tetracarboxylato)dimanganese(II)] monohydrate]
;
loop_
    _publ_author_name
    _publ_author_address
    'Ling Wu'
;
Jilin Agriculture Engineering Polytechnic College,
Siping 136000,
People's Republic of China
;
_publ_section_synopsis     .
data_I
_audit_creation_method     SHELXL-97
_chemical_name_systematic
;
<i>catena</i>-Poly[triaqua[bis[manganese(II)]]-butane-1,2,3,4-tetracarboxylato]
hydrate
;
_chemical_name_common     ?
_chemical_formula_moiety     'C8 H12 Mn2 O11, H2 O '
_chemical_formula_sum     'C16 H28 Mn4 O24'
_chemical_formula_iupac     '[Mn2 (C8 H6 O8) (H2 O)3] , H2 O'
_chemical_formula_weight     824.14
_chemical_melting_point     ?
_symmetry_cell_setting     Monoclinic
_symmetry_space_group_name_H-M     'P 21/n'
_symmetry_space_group_name_Hall     '-P 2yn'
loop_
    _symmetry_equiv_pos_as_xyz
    'x, y, z'
    '-x+1/2, y+1/2, -z+1/2'
    '-x, -y, -z'
    'x-1/2, -y-1/2, z-1/2'
_cell_length_a     8.1962(4)
_cell_length_b     12.3291(7)
_cell_length_c     12.9758(6)
_cell_angle_alpha     90.00
_cell_angle_beta     97.760(5)
_cell_angle_gamma     90.00
_cell_volume     1299.22(11)
_cell_formula_units_Z     2
_cell_measurement_reflns_used     3031
_cell_measurement_theta_min     3.01
_cell_measurement_theta_max     29.11
_cell_measurement_temperature     293(2)
_exptl_crystal_description     block
_exptl_crystal_colour     colorless
_exptl_crystal_size_max     0.33
_exptl_crystal_size_mid     0.21
_exptl_crystal_size_min     0.17
_exptl_crystal_density_diffrn     2.107
_exptl_crystal_density_meas     ?
_exptl_crystal_density_method     'not measured'
_exptl_crystal_F_000     832
_exptl_absorpt_coefficient_mu     2.011
_exptl_absorpt_correction_type     multi-scan
_exptl_absorpt_process_details     '(SADABS; Sheldrick, 1996)'
_exptl_absorpt_correction_T_min     0.764
_exptl_absorpt_correction_T_max     0.852
_exptl_special_details
;
;
_diffrn_ambient_temperature     293(2)
_diffrn_radiation_type     MoK\a
_diffrn_radiation_wavelength     0.71073
_diffrn_radiation_source     'fine-focus sealed tube'
_diffrn_radiation_monochromator     graphite
_diffrn_measurement_device_type     'Bruker APEX CCD area-detector'
_diffrn_measurement_method     '\w scans'
_diffrn_detector_area_resol_mean     ?
_diffrn_reflns_number     7085
_diffrn_reflns_av_R_equivalents     0.0397
_diffrn_reflns_av_sigmaI/netI     0.0657
_diffrn_reflns_theta_min     3.00
_diffrn_reflns_theta_max     29.11
_diffrn_reflns_theta_full     25.00
_diffrn_measured_fraction_theta_max     0.867
_diffrn_measured_fraction_theta_full     0.997
_diffrn_reflns_limit_h_min     -11
_diffrn_reflns_limit_h_max     7
_diffrn_reflns_limit_k_min     -12
_diffrn_reflns_limit_k_max     15
_diffrn_reflns_limit_l_min     -17
_diffrn_reflns_limit_l_max     17
_diffrn_standards_number     0
_diffrn_standards_interval_count     0
_diffrn_standards_interval_time     0
_diffrn_standards_decay_%     0
_refine_special_details
;
Refinement of <i>F</i>^2^ against ALL reflections. The weighted <i>R</i>-factor
<i>wR</i> and goodness of fit <i>S</i> are based on <i>F</i>^2^, conventional
<i>R</i>-factors <i>R</i> are based on <i>F</i>, with <i>F</i> set to zero for
negative <i>F</i>^2^. The threshold expression of <i>F</i>^2^ >
\s(<i>F</i>^2^) is used only for calculating <i>R</i>-factors(gt) <i>etc</i>.
and is not relevant to the choice of reflections for refinement.
<i>R</i>-factors based on <i>F</i>^2^ are statistically about twice as large
as those based on <i>F</i>, and <i>R</i>- factors based on ALL data will be
even larger.
;
_reflns_number_total     3031
_reflns_number_gt     1990
_reflns_threshold_expression     I>2\s(I)
_refine_ls_structure_factor_coef     Fsqd
_refine_ls_matrix_type     full
_refine_ls_R_factor_all     0.0726
_refine_ls_R_factor_gt     0.0411
_refine_ls_wR_factor_gt     0.0980
_refine_ls_wR_factor_ref     0.1057
_refine_ls_goodness_of_fit_ref     0.880
_refine_ls_restrained_S_all     0.879
_refine_ls_number_reflns     3031
_refine_ls_number_parameters     227
_refine_ls_number_restraints     12
_refine_ls_hydrogen_treatment     mixed
_refine_ls_weighting_scheme     calc
_refine_ls_weighting_details
         'calc w=1/[\s^2^(Fo^2^)+(0.0651P)^2^+0.0000P] where P=(Fo^2^+2Fc^2^)/3'
_atom_sites_solution_hydrogens     geom
_atom_sites_solution_primary     direct
_atom_sites_solution_secondary     difmap
_refine_ls_shift/su_max     0.000
_refine_ls_shift/su_mean     0.000
_refine_diff_density_max     0.626
_refine_diff_density_min     -0.826
_refine_ls_extinction_method     none
_refine_ls_extinction_coef     ?
loop_
    _atom_type_symbol
    _atom_type_description
    _atom_type_scat_dispersion_real
    _atom_type_scat_dispersion_imag
    _atom_type_scat_source
    'C' 'C' 0.0033 0.0016
                         'International Tables Vol C Tables 4.2.6.8 and 6.1.1.4'
    'H' 'H' 0.0000 0.0000
                         'International Tables Vol C Tables 4.2.6.8 and 6.1.1.4'
    'O' 'O' 0.0106 0.0060
                         'International Tables Vol C Tables 4.2.6.8 and 6.1.1.4'
    'Mn' 'Mn' 0.3368 0.7283
                         'International Tables Vol C Tables 4.2.6.8 and 6.1.1.4'
_computing_data_collection     'SMART (Bruker, 1997)'
_computing_cell_refinement     'SAINT (Bruker, 1999)'
_computing_data_reduction     'SAINT (Bruker, 1999)'
_computing_structure_solution     'SHELXS97 (Sheldrick, 2008)'
_computing_structure_refinement     'SHELXL97 (Sheldrick, 2008)'
_computing_molecular_graphics     'XP (Sheldrick, 2008)'
_computing_publication_material     'SHELXL97 (Sheldrick, 2008)'
loop_
    _atom_site_type_symbol
    _atom_site_label
    _atom_site_fract_x
    _atom_site_fract_y
    _atom_site_fract_z
    _atom_site_U_iso_or_equiv
    _atom_site_adp_type
    _atom_site_calc_flag
    _atom_site_refinement_flags
    _atom_site_occupancy
    _atom_site_disorder_assembly
    _atom_site_disorder_group
    C C1 1.1879(4) 0.8429(3) 0.8558(3) 0.0198(8) Uani d . 1 . .
    C C2 1.0480(4) 0.8783(3) 0.9135(3) 0.0271(9) Uani d . 1 . .
    H H2A 1.0241 0.8197 0.9590 0.033 Uiso calc R 1 . .
    H H2B 0.9507 0.8893 0.8630 0.033 Uiso calc R 1 . .
    C C3 1.0781(4) 0.9804(3) 0.9778(3) 0.0205(7) Uani d . 1 . .
    H H3 1.1109 1.0378 0.9325 0.025 Uiso calc R 1 . .
    C C4 1.2178(4) 0.9664(3) 1.0691(3) 0.0193(8) Uani d . 1 . .
    C C5 0.9481(4) 0.5441(3) 0.8594(3) 0.0193(8) Uani d . 1 . .
    C C6 0.9556(4) 0.4695(3) 0.9522(2) 0.0220(8) Uani d . 1 . .
    H H6 1.0203 0.4052 0.9395 0.026 Uiso calc R 1 . .
    C C7 0.7837(5) 0.4336(3) 0.9692(3) 0.0306(9) Uani d . 1 . .
    H H7A 0.7915 0.3939 1.0343 0.037 Uiso calc R 1 . .
    H H7B 0.7172 0.4976 0.9760 0.037 Uiso calc R 1 . .
    C C8 0.6978(5) 0.3639(3) 0.8845(3) 0.0275(9) Uani d . 1 . .
    O O1 1.0249(3) 0.5178(2) 0.78555(18) 0.0248(6) Uani d . 1 . .
    O O2 0.8740(3) 0.6329(2) 0.85773(19) 0.0263(6) Uani d . 1 . .
    O O1W 1.0570(4) 0.2456(3) 0.8215(3) 0.0391(8) Uani d D 1 . .
    O O3 1.1646(3) 0.7613(2) 0.7983(2) 0.0287(6) Uani d . 1 . .
    O O2W 0.9047(4) 0.2290(3) 0.5915(3) 0.0425(8) Uani d D 1 . .
    H HW22 0.969(4) 0.181(3) 0.575(4) 0.064 Uiso d D 1 . .
    O O4 1.3228(3) 0.8944(2) 0.87012(19) 0.0253(6) Uani d . 1 . .
    O O3W 1.1264(4) 0.6245(3) 0.6096(2) 0.0357(7) Uani d D 1 . .
    H HW31 1.129(6) 0.5569(10) 0.597(3) 0.054 Uiso d D 1 . .
    O O5 0.7513(3) 0.3496(2) 0.7980(2) 0.0317(7) Uani d . 1 . .
    O O4W 1.0955(15) 0.0359(7) 0.6785(11) 0.192(4) Uani d D 1 . .
    H HW41 1.181(13) 0.011(12) 0.654(14) 0.288 Uiso d D 1 . .
    H HW42 1.06(2) -0.021(8) 0.705(14) 0.288 Uiso d D 1 . .
    O O6 0.5696(4) 0.3186(3) 0.9039(3) 0.0458(9) Uani d . 1 . .
    O O7 1.2229(3) 0.8806(2) 1.12238(19) 0.0268(6) Uani d . 1 . .
    O O8 1.3177(3) 1.0437(2) 1.08580(19) 0.0253(6) Uani d . 1 . .
    Mn Mn1 0.96260(7) 0.36380(5) 0.70273(4) 0.02057(16) Uani d . 1 . .
    Mn Mn2 0.95382(6) 0.68692(4) 0.70684(4) 0.01775(15) Uani d . 1 . .
    H HW11 0.979(4) 0.205(3) 0.835(4) 0.064(18) Uiso d D 1 . .
    H HW12 1.129(4) 0.203(3) 0.802(4) 0.065(18) Uiso d D 1 . .
    H HW21 0.812(2) 0.198(3) 0.592(4) 0.041(14) Uiso d D 1 . .
    H HW32 1.102(6) 0.654(3) 0.5505(18) 0.063(18) Uiso d D 1 . .
loop_
    _atom_site_aniso_label
    _atom_site_aniso_U_11
    _atom_site_aniso_U_22
    _atom_site_aniso_U_33
    _atom_site_aniso_U_12
    _atom_site_aniso_U_13
    _atom_site_aniso_U_23
    C1 0.0179(17) 0.025(2) 0.0152(16) 0.0031(16) -0.0039(14) 0.0026(15)
    C2 0.0181(18) 0.032(2) 0.0288(19) 0.0020(17) -0.0043(16) -0.0103(17)
    C3 0.0188(17) 0.0238(19) 0.0173(16) 0.0020(16) -0.0032(14) -0.0006(15)
    C4 0.0162(16) 0.023(2) 0.0180(16) 0.0050(16) -0.0016(14) -0.0002(16)
    C5 0.0191(17) 0.021(2) 0.0153(16) -0.0061(16) -0.0080(14) -0.0003(14)
    C6 0.0279(18) 0.0190(19) 0.0169(16) -0.0047(17) -0.0054(15) -0.0017(15)
    C7 0.035(2) 0.030(2) 0.0261(19) -0.010(2) -0.0026(17) 0.0011(18)
    C8 0.026(2) 0.017(2) 0.036(2) 0.0032(17) -0.0059(18) -0.0048(17)
    O1 0.0317(14) 0.0231(14) 0.0188(12) -0.0017(12) 0.0005(11) -0.0016(11)
    O2 0.0284(14) 0.0264(16) 0.0232(13) 0.0014(12) 0.0005(11) 0.0024(12)
    O1W 0.0288(16) 0.0375(19) 0.0508(19) 0.0121(16) 0.0045(15) 0.0166(16)
    O3 0.0197(13) 0.0327(16) 0.0328(14) -0.0037(12) 0.0006(11) -0.0140(13)
    O2W 0.0367(17) 0.0322(18) 0.061(2) -0.0119(15) 0.0148(16) -0.0229(16)
    O4 0.0191(12) 0.0246(15) 0.0323(14) -0.0045(11) 0.0040(11) -0.0093(12)
    O3W 0.0359(17) 0.0418(19) 0.0312(16) -0.0032(15) 0.0116(14) -0.0101(14)
    O5 0.0291(15) 0.0325(17) 0.0296(15) 0.0015(13) -0.0098(12) -0.0031(13)
    O4W 0.179(9) 0.162(8) 0.243(11) 0.014(6) 0.060(8) 0.014(8)
    O6 0.0260(15) 0.047(2) 0.065(2) -0.0131(15) 0.0074(15) -0.0301(17)
    O7 0.0205(12) 0.0259(16) 0.0313(14) 0.0006(11) -0.0070(11) 0.0080(12)
    O8 0.0227(13) 0.0288(16) 0.0226(12) -0.0054(12) -0.0035(10) 0.0006(11)
    Mn1 0.0198(3) 0.0200(3) 0.0207(3) -0.0005(2) -0.0016(2) 0.0007(2)
    Mn2 0.0165(3) 0.0188(3) 0.0166(3) 0.0002(2) -0.0029(2) 0.0014(2)
_geom_special_details
;
All e.s.d.'s (except the e.s.d. in the dihedral angle between two l.s. planes)
are estimated using the full covariance matrix. The cell e.s.d.'s are taken
into account individually in the estimation of e.s.d.'s in distances, angles
and torsion angles; correlations between e.s.d.'s in cell parameters are only
used when they are defined by crystal symmetry. An approximate (isotropic)
treatment of cell e.s.d.'s is used for estimating e.s.d.'s involving l.s.
planes.
;
loop_
    _geom_bond_atom_site_label_1
    _geom_bond_atom_site_label_2
    _geom_bond_site_symmetry_2
    _geom_bond_distance
    _geom_bond_publ_flag
    C1 O3 . 1.252(4) ?
    C1 O4 . 1.267(4) ?
    C1 C2 . 1.515(5) ?
    C2 C3 . 1.512(5) ?
    C2 H2A . 0.9700 ?
    C2 H2B . 0.9700 ?
    C3 C4 . 1.542(5) ?
    C3 C3 3_777 1.549(7) ?
    C3 H3 . 0.9800 ?
    C4 O8 . 1.257(4) ?
    C4 O7 . 1.262(4) ?
    C5 O2 . 1.251(4) ?
    C5 O1 . 1.258(4) ?
    C5 C6 . 1.510(5) ?
    C6 C7 . 1.521(5) ?
    C6 C6 3_767 1.546(7) ?
    C6 H6 . 0.9800 ?
    C7 C8 . 1.494(6) ?
    C7 H7A . 0.9700 ?
    C7 H7B . 0.9700 ?
    C8 O6 . 1.245(5) ?
    C8 O5 . 1.271(5) ?
    O1 Mn1 . 2.207(3) ?
    O1 Mn2 . 2.360(3) ?
    O2 Mn2 . 2.247(2) ?
    O1W Mn1 . 2.185(3) ?
    O1W HW11 . 0.850(10) ?
    O1W HW12 . 0.854(10) ?
    O3 Mn2 . 2.163(3) ?
    O2W Mn1 . 2.211(3) ?
    O2W HW22 . 0.843(10) ?
    O2W HW21 . 0.845(10) ?
    O4 Mn1 2_756 2.140(2) ?
    O3W Mn2 . 2.160(3) ?
    O3W HW31 . 0.850(10) ?
    O3W HW32 . 0.849(10) ?
    O5 Mn1 . 2.267(3) ?
    O4W HW41 . 0.86(12) ?
    O4W HW42 . 0.85(13) ?
    O6 Mn2 2_646 2.160(3) ?
    O7 Mn2 4_676 2.217(3) ?
    O8 Mn1 4_676 2.127(3) ?
    Mn1 O8 4_575 2.127(3) ?
    Mn1 O4 2_746 2.140(2) ?
    Mn2 O6 2_656 2.160(3) ?
    Mn2 O7 4_575 2.217(3) ?
loop_
    _geom_angle_atom_site_label_1
    _geom_angle_atom_site_label_2
    _geom_angle_atom_site_label_3
    _geom_angle_site_symmetry_1
    _geom_angle_site_symmetry_3
    _geom_angle
    _geom_angle_publ_flag
    O3 C1 O4 . . 123.3(3) ?
    O3 C1 C2 . . 117.5(3) ?
    O4 C1 C2 . . 119.2(3) ?
    C1 C2 C3 . . 115.7(3) ?
    C1 C2 H2A . . 108.3 ?
    C3 C2 H2A . . 108.3 ?
    C1 C2 H2B . . 108.3 ?
    C3 C2 H2B . . 108.3 ?
    H2A C2 H2B . . 107.4 ?
    C2 C3 C4 . . 112.3(3) ?
    C2 C3 C3 . 3_777 112.5(4) ?
    C4 C3 C3 . 3_777 108.3(3) ?
    C2 C3 H3 . . 107.8 ?
    C4 C3 H3 . . 107.8 ?
    C3 C3 H3 3_777 . 107.8 ?
    O8 C4 O7 . . 124.7(3) ?
    O8 C4 C3 . . 116.5(3) ?
    O7 C4 C3 . . 118.8(3) ?
    O2 C5 O1 . . 120.3(3) ?
    O2 C5 C6 . . 120.9(3) ?
    O1 C5 C6 . . 118.7(3) ?
    C5 C6 C7 . . 110.8(3) ?
    C5 C6 C6 . 3_767 107.9(4) ?
    C7 C6 C6 . 3_767 111.8(4) ?
    C5 C6 H6 . . 108.8 ?
    C7 C6 H6 . . 108.8 ?
    C6 C6 H6 3_767 . 108.8 ?
    C8 C7 C6 . . 114.5(3) ?
    C8 C7 H7A . . 108.6 ?
    C6 C7 H7A . . 108.6 ?
    C8 C7 H7B . . 108.6 ?
    C6 C7 H7B . . 108.6 ?
    H7A C7 H7B . . 107.6 ?
    O6 C8 O5 . . 121.2(4) ?
    O6 C8 C7 . . 115.8(3) ?
    O5 C8 C7 . . 123.0(4) ?
    C5 O1 Mn1 . . 119.0(2) ?
    C5 O1 Mn2 . . 89.0(2) ?
    Mn1 O1 Mn2 . . 121.45(11) ?
    C5 O2 Mn2 . . 94.4(2) ?
    Mn1 O1W HW11 . . 110(3) ?
    Mn1 O1W HW12 . . 114(4) ?
    HW11 O1W HW12 . . 104.7(16) ?
    C1 O3 Mn2 . . 135.5(2) ?
    Mn1 O2W HW22 . . 128(3) ?
    Mn1 O2W HW21 . . 116(3) ?
    HW22 O2W HW21 . . 106.4(17) ?
    C1 O4 Mn1 . 2_756 126.9(2) ?
    Mn2 O3W HW31 . . 120(3) ?
    Mn2 O3W HW32 . . 106(3) ?
    HW31 O3W HW32 . . 104.9(16) ?
    C8 O5 Mn1 . . 148.3(3) ?
    HW41 O4W HW42 . . 101(13) ?
    C8 O6 Mn2 . 2_646 101.8(2) ?
    C4 O7 Mn2 . 4_676 123.3(2) ?
    C4 O8 Mn1 . 4_676 144.9(2) ?
    O8 Mn1 O4 4_575 2_746 90.20(9) ?
    O8 Mn1 O1W 4_575 . 166.12(11) ?
    O4 Mn1 O1W 2_746 . 101.26(10) ?
    O8 Mn1 O1 4_575 . 87.51(10) ?
    O4 Mn1 O1 2_746 . 85.02(10) ?
    O1W Mn1 O1 . . 101.15(11) ?
    O8 Mn1 O2W 4_575 . 83.53(12) ?
    O4 Mn1 O2W 2_746 . 87.77(11) ?
    O1W Mn1 O2W . . 89.06(14) ?
    O1 Mn1 O2W . . 168.48(11) ?
    O8 Mn1 O5 4_575 . 92.08(10) ?
    O4 Mn1 O5 2_746 . 171.42(10) ?
    O1W Mn1 O5 . . 77.75(11) ?
    O1 Mn1 O5 . . 86.81(9) ?
    O2W Mn1 O5 . . 100.70(11) ?
    O3W Mn2 O6 . 2_656 83.43(13) ?
    O3W Mn2 O3 . . 86.20(11) ?
    O6 Mn2 O3 2_656 . 92.23(12) ?
    O3W Mn2 O7 . 4_575 99.22(11) ?
    O6 Mn2 O7 2_656 4_575 87.70(12) ?
    O3 Mn2 O7 . 4_575 174.53(10) ?
    O3W Mn2 O2 . . 133.95(12) ?
    O6 Mn2 O2 2_656 . 142.39(11) ?
    O3 Mn2 O2 . . 87.30(10) ?
    O7 Mn2 O2 4_575 . 89.42(10) ?
    O3W Mn2 O1 . . 78.19(11) ?
    O6 Mn2 O1 2_656 . 161.24(11) ?
    O3 Mn2 O1 . . 90.28(10) ?
    O7 Mn2 O1 4_575 . 91.54(10) ?
    O2 Mn2 O1 . . 56.30(9) ?
loop_
    _geom_hbond_atom_site_label_D
    _geom_hbond_atom_site_label_H
    _geom_hbond_atom_site_label_A
    _geom_hbond_site_symmetry_A
    _geom_hbond_distance_DH
    _geom_hbond_distance_HA
    _geom_hbond_distance_DA
    _geom_hbond_angle_DHA
    O2W HW22 O6 4_665 0.843(10) 2.46(5) 2.998(4) 122(4)
    O2W HW22 O4W . 0.843(10) 2.39(4) 2.985(10) 128(4)
    O3W HW31 O4 2_746 0.850(10) 2.075(19) 2.874(4) 156(4)
    O4W HW41 O1 2_746 0.86(12) 2.43(14) 3.091(12) 133(16)
    O4W HW42 O6 2_646 0.85(13) 2.58(14) 3.124(11) 123(14)
    O1W HW11 O7 3_767 0.850(10) 2.098(11) 2.944(4) 173(4)
    O1W HW12 O3 2_746 0.854(10) 2.39(4) 2.935(4) 123(3)
    O2W HW21 O2 2_646 0.845(10) 1.919(18) 2.731(4) 161(4)
    O3W HW32 O2W 3_766 0.849(10) 2.333(17) 3.155(5) 163(5)
