# Supplementary material for: Poly[[triaqua(butane-1,2,3,4-tetra­carboxyl­ato)dimanganese(II)] mono­hydrate]
Source: Acta Crystallogr Sect E Struct Rep Online. 2009 Oct 23;65(Pt 11):m1425. doi: 10.1107/S1600536809042998 (PMC2971407; doi:10.1107/S1600536809042998)
Supplement: Supplementary file 2 [file e-65-m1425-Isup2.hkl]

#
# h,k,l, Fc-squared, Fo-squared, sigma(Fo-squared) and status flag
#
data_I
_shelx_title ' exp_2783 in P2(1)/n'
_shelx_refln_list_code          4
_shelx_F_calc_maximum      198.98
_exptl_crystal_F_000       832.00
_reflns_d_resolution_high  0.7304
 
loop_
 _symmetry_equiv_pos_as_xyz
 'x, y, z'
 '-x+1/2, y+1/2, -z+1/2'
 '-x, -y, -z'
 'x-1/2, -y-1/2, z-1/2'
 
_cell_length_a     8.1962
_cell_length_b    12.3291
_cell_length_c    12.9758
_cell_angle_alpha  90.000
_cell_angle_beta   97.760
_cell_angle_gamma  90.000
 
_shelx_F_squared_multiplier     1.000
 
loop_
 _refln_index_h
 _refln_index_k
 _refln_index_l
 _refln_F_squared_calc
 _refln_F_squared_meas
 _refln_F_squared_sigma
 _refln_observed_status
   2   0   0    17392.14    15938.97     95.81 o
   4   0   0     4379.14     4506.62     76.53 o
   6   0   0      133.02      152.26     42.57 o
   8   0   0     3633.00     3887.28    103.99 o
  10   0   0     1791.33     1845.15    126.30 o
   1   1   0    14992.50    18699.66    215.12 o
   2   1   0       92.93      131.32     21.49 o
   3   1   0     2461.57     2176.39     38.06 o
   4   1   0     2882.26     2829.12     68.25 o
   5   1   0      850.10      879.98     35.00 o
   6   1   0       88.23      130.75     31.22 o
   7   1   0      308.13      409.92     37.57 o
   8   1   0        8.78        5.60     31.62 o
   9   1   0      662.55      671.15     43.17 o
  10   1   0      118.48      106.64     68.63 o
  11   1   0      284.47      277.47    114.65 o
   1   2   0       17.87        5.95     12.66 o
   2   2   0     3036.38     3285.91     32.84 o
   3   2   0       11.68       21.63     21.49 o
   4   2   0      137.23      198.67     23.67 o
   5   2   0      433.49      485.84     28.48 o
   6   2   0      148.37      135.47     29.11 o
   7   2   0        0.49       17.03     30.03 o
   8   2   0      187.82      181.89     34.80 o
   9   2   0      209.16      229.10     37.26 o
  10   2   0      383.09      434.66    101.17 o
   1   3   0     7030.51     6043.95    115.48 o
   2   3   0      740.63      921.14     31.52 o
   3   3   0     2876.57     2771.57     37.50 o
   4   3   0     3854.54     3953.49     49.52 o
   5   3   0      287.78      351.19     28.61 o
   6   3   0     4920.43     5145.67     70.34 o
   7   3   0        1.46       42.95     30.90 o
   8   3   0      193.72      225.81     35.28 o
   9   3   0      306.50      327.14     40.49 o
  10   3   0      386.72      387.87     95.62 o
   0   4   0     6579.00     7339.54    100.70 o
   1   4   0     1068.97      842.33     46.49 o
   2   4   0      511.94      587.31     23.18 o
   3   4   0     1702.24     1633.63     25.81 o
   4   4   0     1206.09     1203.46     44.36 o
   5   4   0      175.63      158.65     27.65 o
   6   4   0       85.77       71.07     31.15 o
   7   4   0      998.97      990.31     42.83 o
   8   4   0        9.83       14.36     33.79 o
   9   4   0       57.70       51.07     37.41 o
   1   5   0       47.60       25.21     24.11 o
   2   5   0      589.59      691.20     31.25 o
   3   5   0     4026.22     4190.28     97.55 o
   4   5   0     2330.14     2357.72     63.66 o
   5   5   0      355.01      386.66     28.74 o
   6   5   0      332.31      283.12     33.80 o
   7   5   0      140.31      183.68     43.13 o
   8   5   0      326.43      361.77     50.81 o
   9   5   0      173.41      138.15     39.56 o
   0   6   0     7183.27     7155.02    112.13 o
   1   6   0       30.58       39.63     25.99 o
   2   6   0     5040.91     5106.98     46.83 o
   3   6   0     3526.19     3687.49     81.10 o
   4   6   0     2044.88     1956.45     32.43 o
   5   6   0     4294.65     4220.66     76.20 o
   6   6   0      151.41      151.50     33.41 o
   7   6   0      944.30     1054.21     55.59 o
   8   6   0      152.01      131.65     47.80 o
   9   6   0      471.19      377.12     58.69 o
   1   7   0     2985.91     3020.17     44.23 o
   2   7   0      976.61      905.45     23.56 o
   3   7   0     1088.64     1123.09     32.64 o
   4   7   0     4294.89     4640.66     52.64 o
   5   7   0      205.53      179.66     34.11 o
   6   7   0      633.77      553.51     46.59 o
   7   7   0      623.90      621.87     50.45 o
   8   7   0      464.26      455.34     52.45 o
   9   7   0        2.18       45.77     69.26 o
   0   8   0     3059.40     3005.78     67.19 o
   1   8   0     1229.76     1245.64     37.58 o
   2   8   0       57.52       75.61     20.73 o
   3   8   0      223.80      239.78     25.93 o
   4   8   0       33.49       19.88     60.32 o
   5   8   0      347.85      285.41     73.28 o
   6   8   0      141.28      160.74     73.21 o
   7   8   0      400.04      389.88     51.54 o
   8   8   0      222.86      150.34     79.10 o
   9   8   0      158.35      190.48     79.27 o
   1   9   0      336.16      248.77     37.35 o
   2   9   0     3772.58     3489.05     64.66 o
   3   9   0       80.54       77.20     47.51 o
   4   9   0     3426.01     3321.75    119.93 o
   5   9   0        0.01        9.09     72.96 o
   6   9   0     4141.29     3996.29    140.38 o
   7   9   0      293.38      301.30     88.08 o
   8   9   0     1249.21     1413.79    111.89 o
   9   9   0       22.71       70.88     83.56 o
   0  10   0     1091.05     1264.21     85.25 o
   1  10   0       33.20       -1.12     44.65 o
   2  10   0      194.03      150.97     40.49 o
   3  10   0     1263.53     1308.61     64.87 o
   4  10   0       37.84       31.33     53.24 o
   5  10   0     1271.79     1264.06     99.63 o
   6  10   0       24.36       22.62     83.59 o
   7  10   0     1794.14     1816.98    124.18 o
   8  10   0        1.43       22.42     91.41 o
   1  11   0       37.98       47.79     49.50 o
   2  11   0        2.87       17.79     37.52 o
   3  11   0       93.19       93.49     33.99 o
   4  11   0      281.05      318.40     59.98 o
   5  11   0       32.51       68.87     60.47 o
   6  11   0       10.51       24.91     86.38 o
   7  11   0      129.41      223.42     97.54 o
   8  11   0       38.33      137.21    101.01 o
   0  12   0     1748.45     1985.33    110.25 o
   1  12   0      612.51      670.46     62.54 o
   2  12   0      152.42      174.24     40.74 o
   3  12   0      166.13      118.47     46.60 o
   4  12   0      103.61       94.79     60.91 o
   5  12   0     2101.45     2177.14    318.53 o
   6  12   0        1.11      -60.86     68.31 o
   7  12   0      886.99      904.96    122.23 o
   1  13   0     1127.16     1091.91     73.91 o
   2  13   0      179.57      185.27     63.99 o
   3  13   0       21.22      107.49     60.35 o
   4  13   0      691.73      631.78     74.59 o
   5  13   0        0.88      -18.53     68.50 o
   6  13   0      803.00      854.54    124.68 o
   0  14   0      171.15      210.02     93.39 o
   1  14   0       30.99      139.70    126.10 o
   2  14   0       23.45       64.45     64.61 o
   3  14   0       28.12       -7.45     97.08 o
   4  14   0        6.37       56.52     99.64 o
   1  15   0      775.92      798.52     80.61 o
   2  15   0      358.54      325.47     78.06 o
 -11   0   1        8.61       -1.93    106.95 o
  -9   0   1     2062.44     2401.94     95.37 o
  -7   0   1      914.60     1044.58     58.86 o
  -5   0   1    20534.93    20706.73    154.81 o
  -3   0   1     3927.53     4688.32     58.38 o
   1   0   1     6801.11     7653.05     63.12 o
   3   0   1     1232.80     1562.59     55.66 o
   5   0   1    13990.18    14297.83    155.43 o
   7   0   1     2652.29     2728.36     90.91 o
   9   0   1      418.94      428.40     68.91 o
  11   0   1      280.36      370.09    115.10 o
 -11   1   1      103.76       98.12    103.54 o
 -10   1   1       35.75      -12.04     67.08 o
  -9   1   1      537.47      469.92     43.23 o
  -8   1   1     1722.92     1604.08     45.24 o
  -7   1   1      242.51      185.31     29.12 o
  -6   1   1      797.07      753.67     31.74 o
  -5   1   1      120.69      121.01     22.18 o
  -4   1   1     5175.34     5353.61     46.59 o
  -3   1   1     4796.96     4975.62     39.62 o
  -2   1   1     6354.26     4731.01     71.73 o
  -1   1   1     4866.56     5052.39     24.00 o
   1   1   1      147.13       78.96     25.92 o
   3   1   1      283.37      296.19     29.93 o
   4   1   1     3974.56     4063.87     90.82 o
   5   1   1      903.08      850.86     39.27 o
   6   1   1     2136.54     2162.04     56.52 o
   7   1   1      296.35      309.08     40.71 o
   8   1   1      423.64      336.72     43.94 o
   9   1   1       93.04       68.99     46.94 o
  10   1   1       43.08       10.64     41.62 o
 -11   2   1      224.64      244.22    111.59 o
 -10   2   1       60.04        5.32     96.12 o
  -9   2   1      169.66      170.32     34.18 o
  -8   2   1      161.33      216.41     32.35 o
  -7   2   1     1265.65     1165.70     39.84 o
  -6   2   1      886.00      930.97     33.31 o
  -5   2   1     4592.78     4810.37     95.42 o
  -4   2   1     2795.25     2756.98     66.20 o
  -3   2   1      492.73      407.24     22.36 o
  -2   2   1     3190.15     3132.36     43.71 o
  -1   2   1     4487.67     6071.35    113.14 o
   0   2   1     1615.17     2107.14     68.38 o
   1   2   1     5542.88     5316.40     69.38 o
   2   2   1     6832.49     6730.09     42.12 o
   3   2   1     9369.41     9233.74     77.54 o
   4   2   1     1255.58     1281.78     40.86 o
   5   2   1     1459.14     1582.30     48.11 o
   6   2   1       57.24       71.22     31.63 o
   7   2   1      129.01      167.63     34.17 o
   8   2   1       97.55      128.58     36.80 o
   9   2   1      272.89      208.95     39.96 o
  10   2   1       29.07       51.83     42.03 o
 -10   3   1     1410.29     1437.09    119.16 o
  -9   3   1       30.31       55.18     33.49 o
  -8   3   1     3160.77     3430.37     60.20 o
  -7   3   1        1.56       21.61     29.09 o
  -6   3   1     3224.41     3449.62     52.07 o
  -5   3   1      562.02      513.92     31.77 o
  -4   3   1     3177.57     3297.52     87.03 o
  -3   3   1      560.25      505.97     21.45 o
  -2   3   1       98.35       59.79     16.93 o
  -1   3   1       97.02      130.27     14.98 o
   0   3   1     1407.18     1040.12     29.92 o
   1   3   1     5626.28     5230.81    160.23 o
   2   3   1     7998.55     8489.99     74.87 o
   3   3   1      777.14      819.26     27.34 o
   4   3   1    12760.15    12780.74    212.68 o
   5   3   1     3414.94     3262.61     50.34 o
   6   3   1     6700.31     6816.13     72.48 o
   7   3   1      135.28      179.00     33.77 o
   8   3   1     2039.63     2255.06     56.39 o
   9   3   1      653.90      611.30     44.56 o
  10   3   1       40.72       58.79     46.08 o
 -10   4   1      162.60      157.44     91.46 o
  -9   4   1     1426.55     1329.01     49.10 o
  -8   4   1      272.76      264.47     35.56 o
  -7   4   1     1003.59      957.29     40.29 o
  -6   4   1       18.65       28.40     28.80 o
  -5   4   1     2825.90     2785.70     45.83 o
  -4   4   1       75.09       93.04     24.09 o
  -3   4   1      313.45      240.04     18.52 o
  -2   4   1     2343.30     2252.38     26.43 o
  -1   4   1      326.67      260.13     18.20 o
   0   4   1      251.43      343.00     25.08 o
   1   4   1     8917.36     9347.78    317.48 o
   2   4   1      987.64     1105.14     25.71 o
   3   4   1     2776.04     2647.72     37.73 o
   4   4   1       64.97       66.14     24.56 o
   5   4   1     4586.98     4889.69     58.66 o
   6   4   1       34.88       35.14     32.65 o
   7   4   1      676.73      709.33     49.56 o
   8   4   1      352.22      345.89     40.35 o
   9   4   1      252.22      240.39     41.41 o
  10   4   1      166.11      142.03     71.76 o
  -9   5   1       57.26       59.09     35.47 o
  -8   5   1       95.55      113.07     44.76 o
  -7   5   1       48.53       52.54     32.74 o
  -6   5   1      370.50      384.25     30.76 o
  -5   5   1      435.10      464.50     32.22 o
  -4   5   1       60.44       75.83     23.01 o
  -3   5   1     2464.99     2469.51     34.76 o
  -2   5   1     1901.45     1825.78     25.60 o
  -1   5   1      386.14      410.66     20.72 o
   0   5   1     1068.35     1089.99     31.68 o
   1   5   1      108.55      187.35     57.84 o
   2   5   1      553.29      522.89     25.36 o
   3   5   1     1157.68     1216.47     31.20 o
   4   5   1        3.53        5.90     23.29 o
   5   5   1      717.10      782.54     34.86 o
   6   5   1      530.19      518.11     36.71 o
   7   5   1      425.13      483.38     48.15 o
   8   5   1       91.44       68.40     37.81 o
   9   5   1      253.73      235.03     52.99 o
  -9   6   1      587.42      610.65     44.06 o
  -8   6   1      335.27      411.24     74.61 o
  -7   6   1     1721.07     1669.00     59.60 o
  -6   6   1      138.13      107.42     31.97 o
  -5   6   1     1614.40     1630.82     38.05 o
  -4   6   1     8136.57     8125.77     72.14 o
  -3   6   1      591.80      596.75     30.87 o
  -2   6   1    15185.82    14964.68    114.85 o
  -1   6   1     1021.96     1193.34     53.28 o
   0   6   1    14314.76    14174.96    143.60 o
   1   6   1     3990.50     3603.65     77.24 o
   2   6   1     5323.05     5597.69     52.34 o
   3   6   1     3698.13     3716.84     56.63 o
   4   6   1     1124.62     1108.67     42.26 o
   5   6   1     2952.30     2967.70     75.38 o
   6   6   1      205.67      251.36     41.70 o
   7   6   1      762.07      790.20     51.81 o
   8   6   1     1411.76     1508.09     64.49 o
   9   6   1      108.24      119.19     52.82 o
  -9   7   1      343.77      329.78     73.40 o
  -8   7   1      176.47      189.86     50.05 o
  -7   7   1      801.22      766.27     88.24 o
  -6   7   1      345.40      302.79     44.70 o
  -5   7   1     1563.10     1607.95     40.44 o
  -4   7   1      465.75      447.92     31.79 o
  -3   7   1    10928.94    11395.70    135.08 o
  -2   7   1       13.74       38.25     20.18 o
  -1   7   1     7629.89     7535.77     94.65 o
   0   7   1      841.63      787.03     35.06 o
   1   7   1     5659.50     5496.74     81.88 o
   2   7   1      612.01      565.97     26.45 o
   3   7   1      342.25      365.58     26.03 o
   4   7   1      723.15      727.04     60.31 o
   5   7   1      301.84      291.42     68.37 o
   6   7   1        7.04       -1.64     39.36 o
   7   7   1      435.92      413.12     80.58 o
   8   7   1       43.78       63.66     80.48 o
   9   7   1      776.93      764.18    100.55 o
  -8   8   1       68.13       51.16     49.49 o
  -7   8   1      827.62      860.22     55.99 o
  -6   8   1       32.08       42.65     63.03 o
  -5   8   1      377.03      462.20     72.38 o
  -4   8   1      118.14      166.02     32.41 o
  -3   8   1      599.53      573.45     28.07 o
  -2   8   1     1542.19     1518.20     36.08 o
  -1   8   1       20.56       44.06     24.59 o
   0   8   1      688.31      687.77     29.47 o
   1   8   1      756.84      741.86     27.76 o
   2   8   1      894.49      938.35     25.45 o
   3   8   1     1716.56     1591.04     47.03 o
   4   8   1      679.84      648.87     71.26 o
   5   8   1       64.19       17.12     65.64 o
   6   8   1      406.99      322.94     81.37 o
   7   8   1      123.90      109.60     76.69 o
   8   8   1        0.59       14.24     80.57 o
   9   8   1      135.45       94.25     89.75 o
  -8   9   1        0.15       48.93     80.92 o
  -7   9   1      182.40      154.49     75.03 o
  -6   9   1      107.81      173.04     72.89 o
  -5   9   1      130.79      119.27     45.51 o
  -4   9   1       46.52       46.89     64.64 o
  -3   9   1     8103.17     7583.29    194.10 o
  -2   9   1      385.83      440.86     41.69 o
  -1   9   1     5232.98     5104.39     62.66 o
   0   9   1      190.18      190.33     31.13 o
   1   9   1     4107.85     4308.85    114.54 o
   2   9   1      466.52      510.63     31.57 o
   3   9   1     1075.94     1147.22     44.98 o
   4   9   1       44.11       48.87     33.10 o
   5   9   1       25.71       69.87     73.40 o
   6   9   1      420.82      403.06     86.50 o
   7   9   1      817.94      826.82     97.37 o
   8   9   1        0.32      -24.32     83.89 o
   9   9   1      868.22      945.46    115.36 o
  -8  10   1      429.36      436.36     92.72 o
  -7  10   1       23.63       80.77     87.30 o
  -6  10   1      461.72      505.16     92.42 o
  -5  10   1        1.04        7.94     45.49 o
  -4  10   1      336.33      364.19     41.24 o
  -3  10   1      153.47      159.96     33.58 o
  -2  10   1     3630.58     3814.16     64.79 o
  -1  10   1      270.23      245.78     48.98 o
   0  10   1     1225.10     1187.77     60.81 o
   1  10   1        5.21       10.20     37.87 o
   2  10   1      445.89      444.52     44.39 o
   3  10   1       62.12       67.67     50.41 o
   4  10   1      527.22      468.66     83.50 o
   5  10   1        1.16        6.44     75.39 o
   6  10   1       87.04      108.79     81.13 o
   7  10   1       16.05       52.06     87.97 o
   8  10   1      414.12      390.67    104.36 o
  -8  11   1      180.02       93.54    100.02 o
  -7  11   1        9.85       33.20     88.68 o
  -6  11   1        1.22       54.27     62.27 o
  -5  11   1       52.96       38.62     59.58 o
  -4  11   1       15.86       -8.20     52.54 o
  -3  11   1     1271.75     1274.21     50.29 o
  -2  11   1      167.75      202.88     40.55 o
  -1  11   1      602.98      510.94     56.05 o
   0  11   1        0.10       11.53     49.70 o
   1  11   1      168.61      152.09     52.52 o
   2  11   1       38.12       68.92     42.70 o
   3  11   1      183.40      150.12     56.50 o
   4  11   1       42.04       41.53     56.00 o
   5  11   1      522.32      521.74     93.39 o
   6  11   1       97.99      106.19     92.34 o
   7  11   1       15.28       65.92     96.90 o
   8  11   1      159.18      146.70    111.11 o
  -7  12   1      217.62      185.14    100.13 o
  -6  12   1      177.38      247.07     71.79 o
  -5  12   1      133.90       69.66     65.11 o
  -4  12   1     1258.91     1380.84    112.60 o
  -3  12   1      321.13      257.78     60.54 o
  -2  12   1     1594.97     1632.44     74.37 o
  -1  12   1      318.26      316.09     57.23 o
   0  12   1     3664.87     3692.79     94.57 o
   1  12   1      451.98      508.49     61.28 o
   2  12   1      688.82      759.61     41.35 o
   3  12   1       15.16       12.28     56.64 o
   4  12   1     1012.90      886.67     74.24 o
   5  12   1      349.37      317.20     68.31 o
   6  12   1       66.57       69.46     92.50 o
   7  12   1      510.07      474.14    112.27 o
  -6  13   1      244.73      212.45    104.65 o
  -5  13   1      413.03      380.33    109.74 o
  -4  13   1      709.03      683.45    110.04 o
  -3  13   1     2425.87     2418.89     92.23 o
  -2  13   1      272.75      297.48     62.16 o
  -1  13   1     1837.40     2029.54     84.08 o
   0  13   1      377.50      298.89     62.81 o
   1  13   1      648.53      683.05     67.79 o
   2  13   1        2.28       43.83     72.19 o
   3  13   1      134.02      213.42     64.90 o
   4  13   1     1015.69     1069.28     80.79 o
   5  13   1       25.08      116.46     69.79 o
   6  13   1      138.45      146.02    100.14 o
  -4  14   1       49.74      107.52    104.42 o
  -3  14   1       95.87      164.03     65.80 o
  -2  14   1      260.05      220.81     65.00 o
  -1  14   1        0.59       32.52     60.65 o
   0  14   1       83.02       74.21     63.00 o
   1  14   1      108.69       98.08     64.89 o
   2  14   1        0.75       -9.92     63.50 o
   3  14   1       44.64       82.38     95.73 o
   4  14   1       13.64        1.97     72.04 o
  -3  15   1      364.95      377.37    103.96 o
  -2  15   1       92.72       84.18     70.73 o
  -1  15   1      446.09      335.39     74.25 o
   0  15   1        0.87      -12.34     68.13 o
   1  15   1      541.54      545.00     76.30 o
   2  15   1     1001.13     1063.78     86.39 o
 -10   0   2     2285.41     2496.16    135.20 o
  -8   0   2      290.58      325.18     47.18 o
  -6   0   2     7368.63     7321.95     97.12 o
  -4   0   2    21338.40    23495.38    123.03 o
  -2   0   2    30417.21    31440.15    164.72 o
   0   0   2    21264.37    19145.90    218.74 o
   2   0   2     5439.53     4197.25     70.90 o
   4   0   2      513.04      594.46     53.75 o
   6   0   2     2848.44     3381.96     99.15 o
   8   0   2     2492.94     2730.71    104.37 o
  10   0   2      840.09      789.70     69.65 o
 -11   1   2       60.58       31.44    108.93 o
 -10   1   2       41.63      100.78     67.71 o
  -9   1   2       11.87       52.61     27.95 o
  -8   1   2       11.23       38.92     27.21 o
  -7   1   2       22.69       27.31     25.00 o
  -6   1   2     2180.35     2103.47     38.40 o
  -5   1   2     1739.70     1801.02     31.76 o
  -4   1   2       36.29       30.59     15.89 o
  -3   1   2     2816.13     2358.84     44.05 o
  -2   1   2     1201.78     1049.84     15.92 o
  -1   1   2     4267.51     4264.33     47.83 o
   0   1   2        2.03       11.85     10.03 o
   1   1   2    14363.25    17458.46    114.59 o
   2   1   2      814.50      779.51     45.07 o
   3   1   2     8256.09     9046.43    292.06 o
   4   1   2     4321.82     4508.65     68.21 o
   5   1   2      455.00      519.40     40.43 o
   6   1   2      356.27      361.94     43.57 o
   7   1   2      630.00      523.76     49.39 o
   8   1   2       37.83       13.18     43.18 o
   9   1   2      493.81      482.70     47.15 o
  10   1   2       51.40       -5.14     45.79 o
 -11   2   2       36.57       28.28    105.96 o
 -10   2   2      323.77      293.85     72.75 o
  -9   2   2      134.25       98.70     31.04 o
  -8   2   2      350.88      368.80     32.50 o
  -7   2   2       96.39       99.36     26.77 o
  -6   2   2      895.82      965.38     31.76 o
  -5   2   2       40.91       39.47     20.76 o
  -4   2   2     5097.22     5104.33     44.25 o
  -3   2   2      412.67      458.78     18.38 o
  -2   2   2     9399.48     8477.24     75.60 o
  -1   2   2      940.23     1289.58     24.54 o
   0   2   2    14993.60    16409.30    137.51 o
   1   2   2      438.69      491.69     39.35 o
   2   2   2     7062.82     6297.08     90.60 o
   3   2   2      657.17      791.36     85.09 o
   4   2   2      816.69      875.92     40.56 o
   5   2   2     3033.70     3421.91     96.50 o
   6   2   2     1635.62     1592.90     56.18 o
   7   2   2       23.09       38.33     42.24 o
   8   2   2     1029.40     1016.71     54.28 o
   9   2   2      336.99      297.48     45.08 o
  10   2   2      376.47      365.87     58.51 o
 -11   3   2      591.76      589.08    119.12 o
 -10   3   2      591.09      545.85    102.10 o
  -9   3   2       75.29      132.80     31.75 o
  -8   3   2     1894.47     2197.85     54.31 o
  -7   3   2       81.64      122.57     31.46 o
  -6   3   2      234.25      264.40     28.53 o
  -5   3   2     5169.12     5171.57     80.42 o
  -4   3   2     2950.89     2927.80     38.67 o
  -3   3   2     7280.59     7536.94    134.49 o
  -2   3   2     7043.55     6538.09     47.23 o
  -1   3   2      883.16      723.72     16.77 o
   0   3   2     2990.09     2795.02     99.33 o
   1   3   2    35625.55    32437.19    186.50 o
   2   3   2     5170.55     4671.76    131.83 o
   3   3   2     1619.86     1583.28     45.67 o
   4   3   2     5251.72     5385.13     83.63 o
   5   3   2     1887.42     2169.37     68.65 o
   6   3   2     1252.24     1201.51     42.29 o
   7   3   2     1703.07     1837.29     51.20 o
   8   3   2       25.44       20.52     38.19 o
   9   3   2     2564.59     2570.51     66.17 o
  10   3   2       30.74      119.52     56.03 o
 -10   4   2        0.16      -19.77     91.67 o
  -9   4   2      229.55      168.34     34.22 o
  -8   4   2      148.67      141.51     34.09 o
  -7   4   2      853.69      826.00     37.80 o
  -6   4   2      780.86      831.93     34.89 o
  -5   4   2       16.70       21.75     24.53 o
  -4   4   2     4067.47     4185.16     91.87 o
  -3   4   2     4553.69     5037.07     34.47 o
  -2   4   2     1150.26     1419.77     19.86 o
  -1   4   2      881.89     1015.30     18.66 o
   0   4   2     2571.72     2748.14     38.81 o
   1   4   2      855.93      926.36     58.09 o
   2   4   2     4687.83     5265.67     95.69 o
   3   4   2     1473.72     1430.01     49.17 o
   4   4   2      113.03      116.81     24.42 o
   5   4   2     2265.84     2566.69     62.80 o
   6   4   2     2946.46     2874.98     82.72 o
   7   4   2       99.80      137.42     43.43 o
   8   4   2      361.71      317.50     42.17 o
   9   4   2       75.18       90.96     54.66 o
  10   4   2      186.63      213.34     57.28 o
 -10   5   2       97.84      159.71     94.67 o
  -9   5   2        0.97       18.15     32.76 o
  -8   5   2        0.76       37.42     40.91 o
  -7   5   2        7.53      -10.64     30.56 o
  -6   5   2      524.91      413.76     29.17 o
  -5   5   2      170.50      183.69     25.34 o
  -4   5   2       98.31      157.06     26.21 o
  -3   5   2     1124.99     1072.27     23.19 o
  -2   5   2       33.10       45.36     15.77 o
  -1   5   2     4307.55     4328.78     31.51 o
   0   5   2      683.31      823.73     56.02 o
   1   5   2      767.20      840.02    100.03 o
   2   5   2     3960.78     3822.88     38.39 o
   3   5   2      196.98      184.68     36.05 o
   4   5   2     1107.22     1075.76     29.17 o
   5   5   2       70.93      100.29     28.61 o
   6   5   2     1542.24     1580.11     53.99 o
   7   5   2     1078.72     1159.99    105.81 o
   8   5   2        8.91       20.41     38.03 o
   9   5   2      131.33      116.19     56.41 o
  10   5   2       24.04       40.59     58.64 o
  -9   6   2      810.02      881.56     56.93 o
  -8   6   2       78.56       88.32     44.30 o
  -7   6   2     2601.87     2898.23     56.94 o
  -6   6   2     1026.72      986.99     43.10 o
  -5   6   2     2293.10     2445.32     38.32 o
  -4   6   2     2384.31     2404.37     45.99 o
  -3   6   2      794.24      771.23     97.80 o
  -2   6   2     3078.66     3074.35     59.40 o
  -1   6   2      294.61      383.17     28.70 o
   0   6   2     3470.28     3193.46     90.81 o
   1   6   2     5513.18     5260.90    290.93 o
   2   6   2      285.18      323.21     23.68 o
   3   6   2     2488.89     2315.35     74.77 o
   4   6   2      714.79      717.40     40.52 o
   5   6   2     4644.98     4412.02     64.94 o
   6   6   2     1296.05     1221.00     53.00 o
   7   6   2     1571.58     1599.86     58.37 o
   8   6   2      233.99      220.28     85.60 o
   9   6   2      371.56      423.01    106.68 o
  10   6   2      158.34      148.11     62.81 o
  -9   7   2       18.14       59.86     80.89 o
  -8   7   2      799.30      673.54     54.84 o
  -7   7   2       78.48       50.88     44.04 o
  -6   7   2     1746.68     1662.10     50.13 o
  -5   7   2     1944.64     1921.66     34.60 o
  -4   7   2      550.90      475.88     30.88 o
  -3   7   2      963.14      905.95     41.43 o
  -2   7   2       43.51       38.11     25.77 o
  -1   7   2      861.21      753.01     35.31 o
   0   7   2     1264.60     1154.60     33.53 o
   1   7   2     3360.82     3271.20     67.61 o
   2   7   2     4353.32     4258.86     76.41 o
   3   7   2       32.40       56.13     20.49 o
   4   7   2      864.31      834.07     75.19 o
   5   7   2        1.62       40.01     67.21 o
   6   7   2     1254.31     1295.21     49.51 o
   7   7   2       57.54       84.64     42.43 o
   8   7   2      110.84       69.75     86.87 o
   9   7   2       83.59       44.04     61.43 o
  -8   8   2      160.20      107.40     50.38 o
  -7   8   2       79.26       20.14     44.22 o
  -6   8   2      631.21      584.63     76.70 o
  -5   8   2      375.47      288.12     45.54 o
  -4   8   2      446.51      458.22     29.86 o
  -3   8   2       77.51      101.86     24.57 o
  -2   8   2      630.41      620.13     32.86 o
  -1   8   2      137.86      110.70     28.31 o
   0   8   2      253.80      234.20     24.12 o
   1   8   2     2167.19     2208.58     36.65 o
   2   8   2       23.73       13.71     21.51 o
   3   8   2      120.77      158.77     28.29 o
   4   8   2        1.42       10.37     65.12 o
   5   8   2      322.67      356.84     75.69 o
   6   8   2        7.86       -6.01     72.79 o
   7   8   2        4.92      -13.23     83.78 o
   8   8   2        5.77       11.28     87.29 o
   9   8   2       54.20       23.89     91.96 o
  -8   9   2     2022.42     2213.27    112.22 o
  -7   9   2       43.75       34.86     68.86 o
  -6   9   2     1319.76     1586.37     94.15 o
  -5   9   2      274.76      226.22     46.84 o
  -4   9   2      906.03      867.94     45.12 o
  -3   9   2      506.37      514.00     34.83 o
  -2   9   2     1017.01     1158.58     38.96 o
  -1   9   2      152.89      172.64     36.28 o
   0   9   2     2649.45     2768.38     58.54 o
   1   9   2       83.95       79.39     35.10 o
   2   9   2     5707.59     5545.26     57.21 o
   3   9   2      155.71      200.43     31.38 o
   4   9   2     1390.92     1233.91     94.33 o
   5   9   2      150.10      218.38     75.31 o
   6   9   2     2306.71     2093.40    119.09 o
   7   9   2       28.93       -4.63     83.92 o
   8   9   2      469.49      516.79    102.85 o
   9   9   2       33.72      -20.09    100.42 o
  -8  10   2       56.38       -5.32     76.87 o
  -7  10   2     1021.69      928.35     91.90 o
  -6  10   2       32.00       23.58     75.95 o
  -5  10   2      409.79      377.00     59.71 o
  -4  10   2      571.80      586.77     44.82 o
  -3  10   2      821.59      812.81     44.80 o
  -2  10   2       74.50       86.48     36.80 o
  -1  10   2       36.79       28.91     46.48 o
   0  10   2       15.77       36.68     37.64 o
   1  10   2     1917.37     1867.97     56.65 o
   2  10   2      157.47      120.17     28.74 o
   3  10   2     1660.41     1776.50     43.80 o
   4  10   2      651.45      580.07     36.09 o
   5  10   2     5821.68     5732.20    166.36 o
   6  10   2       40.37        8.74     84.51 o
   7  10   2      396.76      388.55     96.26 o
   8  10   2        1.09      -34.69     95.30 o
  -8  11   2        7.41       30.41     86.95 o
  -7  11   2       72.87       83.21     64.88 o
  -6  11   2       52.62       71.29     61.38 o
  -5  11   2        1.07       66.04     57.27 o
  -4  11   2       36.50       95.70     82.17 o
  -3  11   2      155.26      220.37     55.06 o
  -2  11   2      371.01      509.17     62.87 o
  -1  11   2      168.77      129.26     51.49 o
   0  11   2        9.93       61.75     50.17 o
   1  11   2        1.34       20.75     41.41 o
   2  11   2        6.14       60.01     43.37 o
   3  11   2      357.71      349.91     34.38 o
   4  11   2       53.95       85.10     81.32 o
   5  11   2       26.18       41.74     80.68 o
   6  11   2       48.54       80.82     90.49 o
   7  11   2        0.43      -33.01     96.99 o
  -7  12   2      649.50      697.45    103.02 o
  -6  12   2       33.59       35.33    100.52 o
  -5  12   2     1234.97     1162.28    115.12 o
  -4  12   2       50.42       68.29     88.43 o
  -3  12   2        9.28       78.74     57.35 o
  -2  12   2       16.16       27.97     54.37 o
  -1  12   2      256.74      250.77     55.87 o
   0  12   2        2.18        9.17     53.01 o
   1  12   2      882.88      903.92     65.76 o
   2  12   2      670.49      782.60     55.35 o
   3  12   2     3077.92     3131.66     97.73 o
   4  12   2        1.02       50.40     60.85 o
   5  12   2     1372.77     1485.62     96.71 o
   6  12   2       18.91      -20.71     94.22 o
  -5  13   2      143.96      236.81    104.43 o
  -4  13   2      445.50      404.80    103.03 o
  -3  13   2        1.88       -3.61     59.83 o
  -2  13   2      243.47      324.81     63.88 o
  -1  13   2     1201.49     1228.51    115.15 o
   0  13   2      400.84      426.62     63.96 o
   1  13   2       11.65       15.63     57.51 o
   2  13   2     2023.61     2296.40     90.52 o
   3  13   2      222.05      244.92     66.11 o
   4  13   2     1232.55     1221.32     90.06 o
   5  13   2        6.60       16.72     69.74 o
  -4  14   2        0.27       39.78    101.78 o
  -3  14   2       23.68       12.21     67.86 o
  -2  14   2        6.35      -22.76     63.86 o
  -1  14   2      132.48      121.28     62.39 o
   0  14   2       24.78        5.70     60.48 o
   1  14   2        1.39       26.41     62.98 o
   2  14   2        0.33       14.88     65.44 o
   3  14   2      328.28      278.37     71.43 o
   4  14   2      132.79       64.51     98.74 o
  -3  15   2      876.97      736.86    113.93 o
  -2  15   2        1.90        4.15     69.95 o
  -1  15   2      677.14      693.32     78.76 o
   0  15   2      231.14      172.26     72.30 o
   1  15   2      567.66      606.67     80.17 o
   2  15   2      580.11      453.53     77.54 o
  -9   0   3     2790.53     2778.26    127.11 o
  -7   0   3     3161.07     3597.46     84.84 o
  -5   0   3     1092.32     1162.81     48.73 o
  -3   0   3      118.97      237.58     46.56 o
  -1   0   3    25275.38    21504.29    246.10 o
   1   0   3     2912.13     2146.59     53.58 o
   3   0   3    12965.72    12945.55    141.34 o
   5   0   3     3599.35     3092.89     93.75 o
   7   0   3      146.72      106.55     67.58 o
   9   0   3       63.32       79.61     71.54 o
 -10   1   3      424.31      567.62     71.66 o
  -9   1   3      150.21      107.06     60.83 o
  -8   1   3      306.43      323.83     26.40 o
  -7   1   3       13.96       25.79     21.02 o
  -6   1   3        2.96       31.27     18.58 o
  -5   1   3       87.22       71.74     15.99 o
  -4   1   3      465.66      450.46     34.38 o
  -3   1   3     4000.48     3872.78    116.44 o
  -1   1   3     1324.20     1393.39     41.25 o
   1   1   3     2481.17     2445.20     57.44 o
   2   1   3      911.34      769.35     48.21 o
   3   1   3      621.41      670.64     67.59 o
   4   1   3     1513.90     1452.37     45.98 o
   5   1   3      107.01      103.41     35.83 o
   6   1   3     1164.20     1231.84     56.25 o
   7   1   3      270.38      221.43     77.11 o
   8   1   3      162.62      106.92     50.46 o
   9   1   3        7.84       -3.31     51.50 o
  10   1   3        1.65       57.32     62.51 o
 -11   2   3      393.09      308.46    117.08 o
 -10   2   3      263.08      312.52     73.82 o
  -9   2   3      459.30      588.84     68.97 o
  -8   2   3     1265.68     1172.17     36.23 o
  -7   2   3     1069.30     1127.81     37.93 o
  -6   2   3       12.01       24.64     20.02 o
  -5   2   3     1288.03     1337.61     27.95 o
  -4   2   3        1.58       27.56     15.50 o
  -3   2   3     5377.98     5690.44     43.47 o
  -2   2   3     1201.89      971.76     17.59 o
  -1   2   3      548.58      361.68     24.70 o
   0   2   3        9.30       15.79     15.73 o
   1   2   3      655.11      942.24     48.14 o
   2   2   3     4676.08     4659.64     84.90 o
   3   2   3     2329.52     2284.23     66.39 o
   4   2   3       12.32       28.66     33.93 o
   5   2   3     2207.25     2378.99     61.01 o
   6   2   3      502.98      543.03     48.71 o
   7   2   3      956.18      880.02     68.45 o
   8   2   3      792.17      859.57     69.99 o
   9   2   3       55.17       22.58     45.24 o
  10   2   3      212.99      157.13     59.55 o
 -11   3   3       50.26       77.20    108.93 o
 -10   3   3      647.02      611.72     77.77 o
  -9   3   3       19.75       42.14     87.86 o
  -8   3   3     3698.31     4150.95    129.06 o
  -7   3   3      615.21      591.51     37.84 o
  -6   3   3     2871.98     2983.56     58.04 o
  -5   3   3      101.19      121.77     22.81 o
  -4   3   3     1098.92     1200.73     33.13 o
  -3   3   3     4353.29     4739.87     29.94 o
  -2   3   3        4.67       13.73     13.72 o
  -1   3   3     5614.68     5399.99     69.55 o
   0   3   3    19414.71    17009.48    101.21 o
   1   3   3     2457.54     2338.86     66.00 o
   2   3   3    39592.88    39834.58    238.74 o
   3   3   3      168.79      208.29     19.67 o
   4   3   3    10425.70    10164.56    360.29 o
   5   3   3     1595.29     1792.13     42.96 o
   6   3   3     4990.27     4877.05     66.22 o
   7   3   3      238.25      250.50     38.67 o
   8   3   3        1.49        9.98     39.40 o
   9   3   3      840.42      869.44     67.43 o
  10   3   3      216.03      232.08     62.65 o
 -10   4   3       34.07      -40.40     94.55 o
  -9   4   3     1518.71     1654.45    113.93 o
  -8   4   3       25.78       55.53     27.94 o
  -7   4   3      867.82      909.62     42.24 o
  -6   4   3       56.78       68.19     22.72 o
  -5   4   3        0.66       34.79     22.94 o
  -4   4   3     2524.02     2552.43     29.54 o
  -3   4   3      267.59      303.91     23.34 o
  -2   4   3     3497.68     3338.66     26.36 o
  -1   4   3       58.01       92.29     16.60 o
   0   4   3       46.74       54.28     24.01 o
   1   4   3    16426.49    17033.40    159.25 o
   2   4   3      455.21      583.69     55.13 o
   3   4   3     7909.92     8207.45     91.16 o
   4   4   3      983.85     1009.72     29.35 o
   5   4   3     3119.27     3523.73     51.00 o
   6   4   3     1699.48     1563.92     54.07 o
   7   4   3     1395.33     1442.28     49.12 o
   8   4   3      573.65      504.45     44.36 o
   9   4   3       14.37       23.02     58.50 o
  10   4   3      337.80      385.71     66.82 o
 -10   5   3       68.07       71.87     96.15 o
  -9   5   3      299.87      343.44     91.18 o
  -8   5   3       38.85       86.72     40.63 o
  -7   5   3       28.40       55.53     29.32 o
  -6   5   3      149.11      148.78     25.89 o
  -5   5   3       37.04       34.06     24.17 o
  -4   5   3     1732.10     1730.22     32.65 o
  -3   5   3      115.23      101.46     18.30 o
  -2   5   3       32.07       51.29     17.46 o
  -1   5   3     2549.02     2480.96     27.36 o
   0   5   3      425.78      407.96     28.47 o
   1   5   3    10567.53    10931.18    211.92 o
   2   5   3      966.40     1081.73     64.28 o
   3   5   3     1845.43     2075.11     57.09 o
   4   5   3     1036.53     1029.83     25.41 o
   5   5   3     1988.42     2043.07     69.14 o
   6   5   3       76.33       96.55     36.22 o
   7   5   3       64.94       55.11     41.79 o
   8   5   3       21.01        7.53     55.22 o
   9   5   3      339.06      294.68     62.81 o
  10   5   3      182.82      182.15     68.55 o
 -10   6   3        0.75       10.28     92.46 o
  -9   6   3      832.10      837.40    103.36 o
  -8   6   3      198.85      228.22     80.88 o
  -7   6   3      725.92      728.14     37.97 o
  -6   6   3     1210.69     1217.71     31.78 o
  -5   6   3      941.41      875.47     29.16 o
  -4   6   3     4904.93     5100.19     52.90 o
  -3   6   3      511.66      560.35     60.72 o
  -2   6   3     9065.64     8865.46    141.56 o
  -1   6   3     1554.72     1555.82     33.17 o
   0   6   3     8040.57     7985.98     61.08 o
   1   6   3     7342.92     7160.35     87.25 o
   2   6   3       10.63       29.96     10.16 o
   3   6   3     3567.62     3338.51     86.22 o
   4   6   3      342.65      310.63     45.72 o
   5   6   3      357.20      365.19     29.49 o
   6   6   3     1548.06     1510.24     47.40 o
   7   6   3        4.72       18.49     39.46 o
   8   6   3      444.82      547.69     96.16 o
   9   6   3      149.59      166.30     66.91 o
  -9   7   3       17.19      -19.19     84.43 o
  -8   7   3       71.41      101.09     46.32 o
  -7   7   3      113.56      120.58     44.93 o
  -6   7   3       48.40       44.69     29.01 o
  -5   7   3     2670.58     2820.85     38.64 o
  -4   7   3      463.69      465.71     24.91 o
  -3   7   3     6353.40     6540.07     95.39 o
  -2   7   3      956.57     1052.36     33.54 o
  -1   7   3     2373.59     2243.03     36.30 o
   0   7   3       34.46       35.87     21.23 o
   1   7   3     2219.98     2165.71     49.30 o
   2   7   3      531.50      486.71     19.56 o
   3   7   3      137.13      196.80     36.28 o
   4   7   3        4.24       24.28     61.33 o
   5   7   3      305.32      302.37     74.46 o
   6   7   3      468.51      485.31     83.70 o
   7   7   3      515.51      395.92     89.08 o
   8   7   3       12.94       30.28     87.19 o
   9   7   3      649.73      646.94    107.94 o
  -8   8   3      337.88      262.26     51.12 o
  -7   8   3       63.24       90.13     45.97 o
  -6   8   3      166.90      184.13     46.19 o
  -5   8   3       18.26       27.87     26.38 o
  -4   8   3      608.95      632.41     31.27 o
  -3   8   3        6.14       44.59     23.54 o
  -2   8   3      433.96      407.44     28.16 o
  -1   8   3      377.06      360.93     25.61 o
   0   8   3       13.68       33.36     23.28 o
   1   8   3      315.66      332.37     26.03 o
   2   8   3      457.92      506.89     43.36 o
   3   8   3       26.63       16.12     63.42 o
   4   8   3        8.39       17.45     66.77 o
   5   8   3        6.25       43.81     69.60 o
   6   8   3      500.01      445.57     84.00 o
   7   8   3       91.55       83.17     79.82 o
   8   8   3       63.04      139.77     95.70 o
   9   8   3        2.59      -68.58     99.29 o
  -8   9   3       60.04       81.93     66.08 o
  -7   9   3      628.92      590.17     74.80 o
  -6   9   3       40.51        9.93     66.39 o
  -5   9   3     2754.30     2694.24    101.87 o
  -4   9   3      674.47      750.22    139.11 o
  -3   9   3     9283.82     9372.21    140.28 o
  -2   9   3      812.14      747.49     41.25 o
  -1   9   3     3251.10     3446.91     61.50 o
   0   9   3       42.47       57.73     34.70 o
   1   9   3     1238.40     1367.65     49.33 o
   2   9   3       11.96       25.95     24.07 o
   3   9   3     1211.44      976.63     29.24 o
   4   9   3      618.88      633.74     84.55 o
   5   9   3     1911.11     1701.81    107.22 o
   6   9   3        8.77       14.92     78.07 o
   7   9   3     1476.12     1472.92    115.27 o
   8   9   3        8.27       20.52    100.12 o
  -7  10   3      269.60      214.83     75.80 o
  -6  10   3      151.14      180.51     88.01 o
  -5  10   3        5.00       23.83     77.07 o
  -4  10   3      985.99     1114.16     94.54 o
  -3  10   3      314.10      311.23     55.63 o
  -2  10   3     1784.55     1901.74     69.17 o
  -1  10   3        4.31       37.38     45.58 o
   0  10   3     2499.54     2554.83     61.95 o
   1  10   3      891.02      754.29     47.75 o
   2  10   3       94.96      105.98     25.86 o
   3  10   3       25.05       17.43     22.94 o
   4  10   3      385.28      434.19     84.05 o
   5  10   3       83.02       96.56     82.21 o
   6  10   3     1045.72      889.47    100.94 o
   7  10   3       35.32       39.60     90.90 o
   8  10   3      578.25      605.93    116.90 o
  -7  11   3        2.65      -37.50     97.36 o
  -6  11   3      129.68      112.65     92.88 o
  -5  11   3      519.30      564.86     93.94 o
  -4  11   3      244.81      308.66     83.02 o
  -3  11   3       56.85       55.70     54.36 o
  -2  11   3       98.29       72.69     52.60 o
  -1  11   3       96.17       98.49     50.20 o
   0  11   3       27.44       42.95     41.69 o
   1  11   3      181.69      196.33     43.67 o
   2  11   3       44.03       26.84     26.82 o
   3  11   3       23.62       33.73     56.18 o
   4  11   3        2.96      -16.51     76.84 o
   5  11   3       10.26      124.65     87.27 o
   6  11   3        8.57       26.92     88.07 o
   7  11   3      129.40      143.02     95.36 o
  -6  12   3      715.16      634.69    109.26 o
  -5  12   3        6.84       64.99     91.71 o
  -4  12   3      837.09      796.97    102.02 o
  -3  12   3      134.29      188.00     59.22 o
  -2  12   3     5764.48     5842.75    113.50 o
  -1  12   3      666.68      710.62     61.43 o
   0  12   3     2808.75     2755.91     87.40 o
   1  12   3       63.65       81.55     45.83 o
   2  12   3      116.39       70.16     47.27 o
   3  12   3      624.79      539.89     76.80 o
   4  12   3      169.31      138.00     65.03 o
   5  12   3      180.70      186.85     95.96 o
   6  12   3     1169.22     1063.12    124.13 o
  -5  13   3      539.65      692.35    116.04 o
  -4  13   3       16.51      -49.60     91.44 o
  -3  13   3     1097.64     1155.84     78.56 o
  -2  13   3       23.80        8.14     58.87 o
  -1  13   3     1957.14     1976.36     82.68 o
   0  13   3      237.66      273.86     63.13 o
   1  13   3      354.50      259.46     52.08 o
   2  13   3      193.82      204.98     52.72 o
   3  13   3       21.46       20.83     63.35 o
   4  13   3       95.57       77.61     68.19 o
   5  13   3       20.11       -2.64     99.81 o
  -4  14   3       25.53       17.18     99.66 o
  -3  14   3       44.92       15.09     67.38 o
  -2  14   3       73.31      173.53     65.45 o
  -1  14   3        0.15       56.42     63.82 o
   0  14   3        5.33       65.84     62.89 o
   1  14   3       39.93       16.48     68.00 o
   2  14   3        1.95       -4.78     53.56 o
   3  14   3        7.14       66.12     71.29 o
  -3  15   3      151.43      158.83    103.51 o
  -2  15   3      163.47      112.49     99.20 o
  -1  15   3      192.52      151.35     71.50 o
   0  15   3      175.83      135.77     70.01 o
   1  15   3       32.31       57.45     70.31 o
   2  15   3      619.34      624.63    116.52 o
 -10   0   4       70.94       44.66     93.85 o
  -8   0   4     2892.61     2814.18    259.34 o
  -6   0   4     7567.91     7120.07    469.05 o
  -4   0   4    17634.75    17523.50    179.41 o
  -2   0   4    17141.16    18806.41    149.72 o
   0   0   4     5530.49     5547.11    114.72 o
   2   0   4      714.93      695.97     48.84 o
   4   0   4      488.73      510.37     56.06 o
   6   0   4     8537.34     8702.02    159.31 o
   8   0   4     2474.52     2423.90    116.39 o
  10   0   4     1952.40     1977.77    126.99 o
 -10   1   4      192.82      182.68     70.06 o
  -9   1   4      465.15      420.05     65.98 o
  -8   1   4       18.97       29.72     18.08 o
  -7   1   4      354.32      303.80     18.65 o
  -6   1   4     1115.93      964.18     51.79 o
  -5   1   4     8708.41     7533.20    630.80 o
  -4   1   4       78.36      101.94     36.39 o
  -3   1   4    22961.20    22266.75    129.45 o
  -2   1   4      805.00      801.69     13.75 o
  -1   1   4      823.58      592.84     25.29 o
   0   1   4       79.05       62.07     16.06 o
   1   1   4      346.15      454.70     26.80 o
   2   1   4      271.78      205.27     41.82 o
   3   1   4     2210.81     2614.91     54.32 o
   4   1   4      501.37      555.28     38.80 o
   5   1   4     1022.99     1071.23     49.56 o
   6   1   4      613.36      586.32     48.99 o
   7   1   4     2692.70     2546.04     76.15 o
   8   1   4      154.38      157.10     54.77 o
   9   1   4      321.40      249.38     60.65 o
  10   1   4       72.95       25.84     63.89 o
 -10   2   4      400.49      422.17     75.14 o
  -9   2   4        6.63      -17.31     57.15 o
  -8   2   4      419.34      329.11     35.51 o
  -7   2   4       41.12       44.26     17.65 o
  -6   2   4     1626.68     1566.38     31.82 o
  -5   2   4       30.52       36.00     13.98 o
  -4   2   4      885.60      820.42     58.63 o
  -3   2   4     3953.12     3710.63     52.29 o
  -2   2   4     2033.17     1653.12     20.82 o
  -1   2   4        0.60       23.17     14.21 o
   0   2   4        3.49       20.48     15.38 o
   1   2   4     9013.41     9699.69    136.99 o
   2   2   4     3082.15     2941.77     77.02 o
   3   2   4      137.31      130.52     43.52 o
   4   2   4      198.61      202.59     37.36 o
   5   2   4      164.90      156.86     39.43 o
   6   2   4      228.03      279.69     44.57 o
   7   2   4      332.18      342.29     53.82 o
   8   2   4     1112.08      977.54     65.72 o
   9   2   4       73.31       48.42     60.36 o
  10   2   4       14.01      -48.92     62.29 o
 -10   3   4      106.06      128.62     77.07 o
  -9   3   4        8.06       78.80     63.45 o
  -8   3   4      296.55      281.74     25.31 o
  -7   3   4      370.65      428.67     25.15 o
  -6   3   4     1063.96     1067.66     24.09 o
  -5   3   4     6879.49     6947.98     78.81 o
  -4   3   4        0.65       18.42     15.23 o
  -3   3   4    11146.52    11351.12    163.19 o
  -2   3   4     2600.97     2695.75     22.99 o
  -1   3   4     6285.26     6177.70     56.41 o
   0   3   4    11142.76    10598.43    144.04 o
   1   3   4     2040.51     2257.46    357.66 o
   2   3   4    10439.59    10292.85    133.84 o
   3   3   4     2150.55     2305.68    158.45 o
   4   3   4     2488.27     2329.57     61.23 o
   5   3   4     2062.14     2088.50     64.93 o
   6   3   4       22.45       21.37     42.43 o
   7   3   4     7715.04     7726.01     87.38 o
   8   3   4        2.38      -17.06     40.68 o
   9   3   4     1308.37     1391.66     78.74 o
  10   3   4      100.80      114.48     65.35 o
 -10   4   4        2.71       10.26     96.09 o
  -9   4   4      740.21      916.65    103.74 o
  -8   4   4       93.57       75.71     25.32 o
  -7   4   4     1193.63     1161.44     27.43 o
  -6   4   4       12.32       32.43     19.25 o
  -5   4   4      991.48      971.08     22.71 o
  -4   4   4     2593.40     2482.71     45.78 o
  -3   4   4      368.45      312.31     17.34 o
  -2   4   4     2664.87     2374.57     71.92 o
  -1   4   4     1528.31     1611.74     44.15 o
   0   4   4     4695.51     5118.05     72.27 o
   1   4   4     3933.33     4186.68     63.55 o
   2   4   4      616.85      685.88     55.67 o
   3   4   4     3347.46     3396.94    158.55 o
   4   4   4      109.03      123.10     19.78 o
   5   4   4      906.76     1150.43     94.37 o
   6   4   4      507.72      529.18     40.93 o
   7   4   4        5.11       19.97     35.50 o
   8   4   4       73.30       49.67     56.02 o
   9   4   4      222.03      251.19     64.79 o
  10   4   4      199.36      134.38     69.56 o
 -10   5   4        5.42       55.08    101.35 o
  -9   5   4       84.23      150.09     91.25 o
  -8   5   4       65.18       57.34     37.95 o
  -7   5   4      236.09      222.70     27.00 o
  -6   5   4      201.62      220.61     27.39 o
  -5   5   4      420.38      419.49     23.29 o
  -4   5   4       69.52       77.05     20.18 o
  -3   5   4     2067.41     2124.70     29.62 o
  -2   5   4     1637.49     1698.19     27.74 o
  -1   5   4     2556.66     2443.76     31.83 o
   0   5   4      274.66      294.33     40.11 o
   1   5   4      961.72      895.85     43.34 o
   2   5   4     1627.72     1555.03     50.58 o
   3   5   4     1608.55     1634.22     46.31 o
   4   5   4      267.13      233.12     44.86 o
   5   5   4     1410.85     1419.53     46.64 o
   6   5   4        3.56        3.47     31.71 o
   7   5   4       10.45       -5.12     38.36 o
   8   5   4       24.52       20.42     57.86 o
   9   5   4      123.26      111.56     66.50 o
 -10   6   4       15.13      -66.25     98.35 o
  -9   6   4      694.32      660.18    103.93 o
  -8   6   4      209.23      181.20     41.44 o
  -7   6   4      791.32      859.86     41.51 o
  -6   6   4      761.89      771.49     31.76 o
  -5   6   4        3.91       32.84     31.54 o
  -4   6   4     2968.42     3028.90     47.42 o
  -3   6   4      198.46      190.20     21.95 o
  -2   6   4     2570.67     2457.49     68.99 o
  -1   6   4     2383.06     2394.08     37.58 o
   0   6   4     1436.64     1413.14     34.01 o
   1   6   4    12808.53    13592.17    178.26 o
   2   6   4      232.59      254.86     32.41 o
   3   6   4     1189.10     1129.11     43.99 o
   4   6   4      597.72      662.82     74.85 o
   5   6   4     1095.10     1095.24     88.25 o
   6   6   4     1605.37     1455.39    124.21 o
   7   6   4      101.80       69.96     79.39 o
   8   6   4      604.61      585.19     66.33 o
   9   6   4      188.99      171.72     70.56 o
  -9   7   4       35.99       35.19     89.75 o
  -8   7   4      654.44      605.05     52.10 o
  -7   7   4      694.36      770.18     69.51 o
  -6   7   4        2.46       16.63     24.45 o
  -5   7   4     2069.28     1993.68     41.07 o
  -4   7   4      489.98      538.64     32.34 o
  -3   7   4     1707.85     1657.64     37.00 o
  -2   7   4       16.26       25.45     20.55 o
  -1   7   4       10.61       25.48     19.68 o
   0   7   4     1112.12     1069.98     31.12 o
   1   7   4      107.48      117.22     28.41 o
   2   7   4      580.19      597.90     60.01 o
   3   7   4      436.86      409.60     70.81 o
   4   7   4       60.35       59.12     67.83 o
   5   7   4      168.19      194.47     74.29 o
   6   7   4      476.79      495.01     84.85 o
   7   7   4     1287.65     1166.20    102.26 o
   8   7   4       20.22       61.38     86.49 o
   9   7   4      318.39      251.00     73.16 o
  -9   8   4      446.01      396.67    100.66 o
  -8   8   4       41.97       70.75     86.08 o
  -7   8   4        3.21      -17.98     44.15 o
  -6   8   4        9.15       39.87     43.87 o
  -5   8   4       88.50       61.10     29.62 o
  -4   8   4        2.58        5.90     26.32 o
  -3   8   4      898.48      913.12     45.01 o
  -2   8   4      422.24      469.80     28.75 o
  -1   8   4      991.82      872.82     29.48 o
   0   8   4     1101.04     1036.19     31.13 o
   1   8   4      366.64      334.34     37.87 o
   2   8   4      134.53       66.21     50.19 o
   3   8   4     1265.00     1308.06     91.10 o
   4   8   4       71.43       82.24     70.25 o
   5   8   4       53.81       79.28     72.70 o
   6   8   4        3.61       -0.70     76.49 o
   7   8   4      163.97      242.00     89.51 o
   8   8   4       63.23       90.74     95.43 o
  -7   9   4       77.09       37.90     85.45 o
  -6   9   4      105.67      104.07     84.46 o
  -5   9   4        1.90       53.35     73.72 o
  -4   9   4       35.52       54.45     45.95 o
  -3   9   4       59.69       64.35     45.78 o
  -2   9   4     1489.71     1674.38     49.11 o
  -1   9   4        0.19       16.30     35.54 o
   0   9   4     5864.34     5908.46     79.24 o
   1   9   4      168.34      190.36     39.25 o
   2   9   4     6493.89     6050.67    157.90 o
   3   9   4      343.44      352.26     75.80 o
   4   9   4     4377.25     4214.55    142.20 o
   5   9   4        3.25      -15.49     74.07 o
   6   9   4     1185.46     1114.30    104.97 o
   7   9   4        0.62       -9.34     85.16 o
   8   9   4       20.00       -2.46     98.49 o
  -8  10   4       65.33       21.82    103.82 o
  -7  10   4      439.72      503.55    101.82 o
  -6  10   4       44.06       38.45     83.66 o
  -5  10   4      909.32      753.23     90.88 o
  -4  10   4        4.02      -46.55     75.93 o
  -3  10   4      682.18      878.88     93.59 o
  -2  10   4       39.86      114.07     47.44 o
  -1  10   4     3771.97     3759.48     77.51 o
   0  10   4      120.75      171.49     40.85 o
   1  10   4     6399.97     6315.70     89.22 o
   2  10   4      196.13      132.75     21.90 o
   3  10   4     5253.57     4877.40    152.12 o
   4  10   4       23.18      109.70     82.23 o
   5  10   4      739.84      793.12     99.40 o
   6  10   4       13.83       67.45     90.20 o
   7  10   4       16.79       17.85     94.37 o
  -7  11   4       18.75       27.13    103.30 o
  -6  11   4        4.45      -12.55     84.03 o
  -5  11   4       87.80       35.24     82.33 o
  -4  11   4       66.26      102.26     80.43 o
  -3  11   4        3.06      -23.37     52.19 o
  -2  11   4        0.68       35.01     50.70 o
  -1  11   4      513.34      448.80     58.34 o
   0  11   4        1.97        7.26     41.83 o
   1  11   4        7.37       10.27     43.13 o
   2  11   4        1.23       78.23     52.78 o
   3  11   4       30.28       15.00     56.62 o
   4  11   4        1.07       32.78     81.81 o
   5  11   4      139.74      127.33     91.67 o
   6  11   4      104.66       72.77     94.95 o
  -6  12   4       73.66       73.24     94.48 o
  -5  12   4      309.84      155.09     93.27 o
  -4  12   4      271.97      290.21     90.71 o
  -3  12   4       18.89        6.08     56.26 o
  -2  12   4       95.46       74.56     55.29 o
  -1  12   4     1240.39     1178.49     69.34 o
   0  12   4      239.49      227.10     46.92 o
   1  12   4     2133.85     2260.14     69.75 o
   2  12   4      203.50      233.45     61.21 o
   3  12   4     2490.09     2685.85     97.01 o
   4  12   4       46.25        8.10     62.75 o
   5  12   4      516.54      499.04    102.94 o
  -5  13   4      309.68      292.54    108.23 o
  -4  13   4       34.45      -18.04     93.35 o
  -3  13   4      892.43     1025.52     76.75 o
  -2  13   4      624.80      698.65     70.34 o
  -1  13   4       77.82      118.03     59.03 o
   0  13   4      879.25      841.17     70.58 o
   1  13   4        1.61       24.50     48.95 o
   2  13   4      876.22      846.64     74.79 o
   3  13   4       11.88       61.85     66.37 o
   4  13   4      135.78      145.93     70.30 o
  -4  14   4        7.88       21.93    104.75 o
  -3  14   4       25.21        3.15     69.03 o
  -2  14   4       30.09       23.51     62.54 o
  -1  14   4       27.16       15.67     61.49 o
   0  14   4       41.93       74.52     64.11 o
   1  14   4       76.60       52.69     65.27 o
   2  14   4        0.36      -54.87     97.78 o
   3  14   4       28.99       57.87     72.71 o
  -3  15   4      135.65       88.76    106.80 o
  -2  15   4      256.39      157.28    100.40 o
  -1  15   4      530.99      500.07    105.44 o
   0  15   4      606.11      551.73    105.69 o
   1  15   4       13.24       58.24     98.35 o
  -9   0   5      257.92      360.67     93.45 o
  -7   0   5     1531.90     1702.81    104.01 o
  -5   0   5      282.08      336.21     66.71 o
  -3   0   5    16635.95    16725.47    166.44 o
  -1   0   5      161.65      119.13     16.28 o
   1   0   5     7203.84     6912.33     66.32 o
   3   0   5    11874.52    12396.07    158.07 o
   5   0   5      825.67      726.81     68.37 o
   7   0   5       16.03       97.94     66.56 o
   9   0   5      713.09      743.13    102.27 o
 -10   1   5      117.08       66.56     68.80 o
  -9   1   5       32.24       22.79     57.92 o
  -8   1   5      398.67      426.63     61.23 o
  -7   1   5      352.72      371.20     55.03 o
  -6   1   5      562.89      502.72     52.74 o
  -5   1   5      135.52      140.78     41.90 o
  -4   1   5      249.89      250.12     37.72 o
  -3   1   5     1289.82     1305.39     76.60 o
  -2   1   5     6934.43     6979.95     31.59 o
  -1   1   5     1386.51     1391.30     18.98 o
   0   1   5       86.93      106.89     17.18 o
   1   1   5      589.87      658.92     29.65 o
   2   1   5    10751.15    11047.84    111.98 o
   3   1   5      178.28      119.87     33.31 o
   4   1   5       12.27       32.73     36.12 o
   5   1   5      115.47      140.69     40.76 o
   6   1   5       34.63       94.50     44.53 o
   7   1   5        3.92       10.43     47.13 o
   8   1   5      246.95      259.38     75.77 o
   9   1   5      145.39       98.86    109.18 o
  10   1   5      364.03      373.01     70.01 o
 -10   2   5       10.39       76.99     67.34 o
  -9   2   5      174.93      152.23     61.92 o
  -8   2   5      826.03      781.02     65.16 o
  -7   2   5       69.04       55.94     11.10 o
  -6   2   5      305.13      235.09     37.40 o
  -5   2   5       45.48       41.47     17.39 o
  -4   2   5       22.02       22.76      7.65 o
  -3   2   5       78.33      118.09     13.27 o
  -2   2   5      596.93      680.78     17.62 o
  -1   2   5     1571.74     1718.91     21.04 o
   0   2   5      714.50      798.16     22.24 o
   1   2   5      474.98      552.06     26.50 o
   2   2   5     2205.93     2271.74     36.75 o
   3   2   5     5984.64     5760.11    115.42 o
   4   2   5      151.81      192.44     38.76 o
   5   2   5     1411.24     1445.67     58.22 o
   6   2   5       16.43       27.77     44.67 o
   7   2   5        0.17       -0.56     48.51 o
   8   2   5       16.93        2.71     53.95 o
   9   2   5      156.66      160.37     62.19 o
  10   2   5       64.00       80.05     93.77 o
 -10   3   5      876.13      869.49     85.41 o
  -9   3   5       72.27      115.21     61.94 o
  -8   3   5     1523.30     1811.48     78.01 o
  -7   3   5      707.03      629.30     53.24 o
  -6   3   5      110.02      108.80     19.92 o
  -5   3   5      817.55      778.88     37.61 o
  -4   3   5      917.35      817.99     21.09 o
  -3   3   5      743.41      670.21     17.94 o
  -2   3   5    15238.79    15267.51    132.94 o
  -1   3   5     3131.19     3332.54     30.62 o
   0   3   5    20459.94    19540.32    167.66 o
   1   3   5      131.79      153.31     32.62 o
   2   3   5    12961.35    12010.43    241.61 o
   3   3   5      198.75      203.48     37.28 o
   4   3   5     2404.98     2512.10    115.18 o
   5   3   5      766.27      716.58     72.76 o
   6   3   5     1050.42      898.76     64.19 o
   7   3   5     1471.35     1437.53     49.84 o
   8   3   5      735.30      866.42    108.83 o
   9   3   5      248.43      226.40     67.07 o
 -10   4   5       72.33       80.87    106.97 o
  -9   4   5      219.34      215.97     65.01 o
  -8   4   5        0.46       24.51     75.24 o
  -7   4   5      368.13      301.24     30.96 o
  -6   4   5      266.22      210.07     23.12 o
  -5   4   5      685.19      660.71     33.81 o
  -4   4   5     3440.75     3516.11     30.76 o
  -3   4   5     3701.31     3806.73     51.78 o
  -2   4   5     1036.77     1107.62     40.14 o
  -1   4   5    14638.33    15052.34    105.29 o
   0   4   5     1356.76     1351.43     29.08 o
   1   4   5     6386.38     6457.36    190.89 o
   2   4   5       55.82       86.93     36.05 o
   3   4   5     2332.82     2347.90     76.77 o
   4   4   5     1691.39     1649.63     77.54 o
   5   4   5       59.68       86.69     26.95 o
   6   4   5      591.78      594.98     40.34 o
   7   4   5        2.05       32.24     33.85 o
   8   4   5      648.24      636.96     90.89 o
   9   4   5      424.32      482.91    111.03 o
 -10   5   5      152.05      197.65    102.71 o
  -9   5   5        2.58       38.81     92.97 o
  -8   5   5      610.14      473.62     89.98 o
  -7   5   5     2045.71     1769.46    219.37 o
  -6   5   5      104.97       83.16     25.23 o
  -5   5   5        4.18        3.29     19.64 o
  -4   5   5     1125.37     1163.95     24.18 o
  -3   5   5      463.70      444.63     19.81 o
  -2   5   5      695.91      662.17     23.64 o
  -1   5   5     1510.19     1481.35     38.48 o
   0   5   5     5673.85     5346.59    135.55 o
   1   5   5     1026.13     1062.44    159.27 o
   2   5   5      220.40      194.36     31.85 o
   3   5   5      951.62      958.59     42.05 o
   4   5   5      233.64      157.74     63.95 o
   5   5   5      397.27      362.25     37.79 o
   6   5   5      688.45      612.43     31.95 o
   7   5   5      622.59      630.99     59.04 o
   8   5   5      225.29      225.04     59.62 o
   9   5   5        1.05       34.48     64.97 o
 -10   6   5       69.15       41.53    101.68 o
  -9   6   5      446.71      443.58    103.48 o
  -8   6   5     2767.33     2982.02    132.11 o
  -7   6   5      138.24      221.87     82.74 o
  -6   6   5     3159.13     3393.31     68.50 o
  -5   6   5       35.00       69.92     30.89 o
  -4   6   5     2815.34     2884.30     69.29 o
  -3   6   5      370.70      382.21     27.58 o
  -2   6   5      660.51      609.78     25.54 o
  -1   6   5     4124.40     4057.36     69.42 o
   0   6   5        3.00       -1.66     24.72 o
   1   6   5     2587.54     2461.65    129.01 o
   2   6   5      522.62      425.90     37.18 o
   3   6   5       51.17       57.64     59.92 o
   4   6   5     2586.06     2365.35    103.88 o
   5   6   5      317.22      352.77     78.25 o
   6   6   5     4040.77     3952.19    142.12 o
   7   6   5        2.20        7.02     80.07 o
   8   6   5      565.65      543.31     67.10 o
   9   6   5      266.44      241.29     86.78 o
 -10   7   5       12.27       88.57    106.82 o
  -9   7   5      291.36      322.42    100.97 o
  -8   7   5       48.98       53.68     86.85 o
  -7   7   5     2729.65     2714.94    124.38 o
  -6   7   5       85.98       78.52     25.55 o
  -5   7   5     1506.58     1453.01     39.61 o
  -4   7   5        2.60       72.85     31.33 o
  -3   7   5     2183.98     2243.89     39.41 o
  -2   7   5      747.75      734.81     26.60 o
  -1   7   5      693.30      756.18     24.64 o
   0   7   5       14.18       42.17     24.44 o
   1   7   5      876.77      862.40     21.94 o
   2   7   5      162.92      176.25     64.10 o
   3   7   5      325.07      303.53     69.78 o
   4   7   5      556.11      631.38     82.06 o
   5   7   5     5770.38     5907.26    158.94 o
   6   7   5      242.56      237.84     80.46 o
   7   7   5      844.63      810.41    101.78 o
   8   7   5       68.50       96.16     93.00 o
  -9   8   5      134.32      103.74     99.83 o
  -8   8   5       14.30       13.04     90.03 o
  -7   8   5        2.71       36.30     59.38 o
  -6   8   5       21.14       10.34     39.20 o
  -5   8   5      235.22      259.43     31.70 o
  -4   8   5      327.21      357.42     31.63 o
  -3   8   5        8.23       32.88     27.92 o
  -2   8   5        8.46       52.93     23.52 o
  -1   8   5        8.51       16.52     22.52 o
   0   8   5       78.71       72.45     29.83 o
   1   8   5     1158.55     1097.39     57.03 o
   2   8   5      691.00      593.06     76.81 o
   3   8   5       83.78       73.93     69.71 o
   4   8   5      947.21     1034.37     93.91 o
   5   8   5       13.14       29.27     76.79 o
   6   8   5       78.68       63.09     80.16 o
   7   8   5        1.07      -14.52     84.15 o
   8   8   5      111.33       74.98     98.73 o
  -9   9   5      239.53      153.78     76.65 o
  -8   9   5       31.04      -75.04    105.03 o
  -7   9   5     1679.03     1769.58    123.76 o
  -6   9   5       23.89        6.56     84.35 o
  -5   9   5     3978.56     4242.48    137.20 o
  -4   9   5        1.78      -17.68     67.29 o
  -3   9   5      695.73      707.43     50.84 o
  -2   9   5      802.54      747.65     51.30 o
  -1   9   5      792.33      711.24     42.93 o
   0   9   5       62.00       46.10     37.07 o
   1   9   5      176.12      254.31     39.99 o
   2   9   5      117.39      125.59     72.59 o
   3   9   5     1613.08     1562.75    102.80 o
   4   9   5      165.56      206.26     78.17 o
   5   9   5     2691.86     2534.72    127.01 o
   6   9   5       52.95        0.44     82.71 o
   7   9   5     2094.18     2292.43    137.35 o
  -8  10   5      242.71      195.47    113.32 o
  -7  10   5       73.17      162.73    101.15 o
  -6  10   5      627.63      560.08    101.46 o
  -5  10   5        7.72       33.74     78.74 o
  -4  10   5     1516.56     1439.18    102.29 o
  -3  10   5      337.91      287.73     50.43 o
  -2  10   5     1540.22     1549.26     64.61 o
  -1  10   5       45.90       62.70     39.24 o
   0  10   5      452.17      453.82     44.40 o
   1  10   5        2.57       38.45     41.48 o
   2  10   5      127.91       82.06     77.01 o
   3  10   5        0.06       37.29     77.13 o
   4  10   5     2102.13     1976.74    120.70 o
   5  10   5        0.64       25.54     84.47 o
   6  10   5      790.41      763.80    108.39 o
   7  10   5       26.24       70.98     92.94 o
  -7  11   5        9.72      -77.89    100.73 o
  -6  11   5      132.15       98.17     96.41 o
  -5  11   5      238.18      197.90     89.48 o
  -4  11   5       31.24       99.04     77.81 o
  -3  11   5      330.03      387.07     76.18 o
  -2  11   5      271.78      238.14     54.72 o
  -1  11   5        8.90       13.89     41.82 o
   0  11   5        0.95      -14.27     43.06 o
   1  11   5      239.17      196.26     45.57 o
   2  11   5        0.17        8.28     55.75 o
   3  11   5     1042.86      844.80    101.46 o
   4  11   5       18.07      -41.43     85.90 o
   5  11   5        2.75      -35.01     89.53 o
   6  11   5      152.08      291.00    106.89 o
  -6  12   5     1238.60     1455.60    127.41 o
  -5  12   5       31.95       40.07     90.01 o
  -4  12   5     2237.34     2443.30    128.37 o
  -3  12   5      462.58      456.58     62.66 o
  -2  12   5      684.09      661.19     68.59 o
  -1  12   5      889.32     1066.78     89.74 o
   0  12   5       96.39      119.01     46.70 o
   1  12   5      239.11      352.76     51.66 o
   2  12   5      589.45      590.95     68.58 o
   3  12   5      257.40      322.26     86.63 o
   4  12   5     1517.34     1407.88    122.37 o
   5  12   5       30.61       17.78     95.03 o
  -5  13   5      738.66      824.39    114.51 o
  -4  13   5      116.96       72.19     93.78 o
  -3  13   5      352.27      362.05     67.14 o
  -2  13   5      110.64      120.89     78.40 o
  -1  13   5      336.22      323.26     64.12 o
   0  13   5       20.07       46.12     49.01 o
   1  13   5       15.28       86.15     50.23 o
   2  13   5      605.78      456.31     76.96 o
   3  13   5      522.16      552.66     75.58 o
   4  13   5      131.48      127.54     73.01 o
  -4  14   5        0.69       81.27    103.35 o
  -3  14   5       40.55       40.13     69.37 o
  -2  14   5      386.40      334.96     70.11 o
  -1  14   5      140.43       94.68     65.11 o
   0  14   5      121.62      104.81     67.76 o
   1  14   5        4.05        0.88     54.74 o
   2  14   5      108.50      110.54     68.08 o
   3  14   5       17.66       99.02    103.42 o
  -3  15   5      126.68       46.29    102.95 o
  -2  15   5      259.48      206.99    101.54 o
  -1  15   5       14.48       10.83     92.95 o
   0  15   5      496.36      585.83    106.51 o
   1  15   5        0.30       16.48     98.93 o
 -10   0   6      682.36      407.97    110.36 o
  -8   0   6     3682.05     4039.08    141.29 o
  -6   0   6     4051.61     4369.53    127.95 o
  -4   0   6     6361.17     6448.57    127.28 o
  -2   0   6     9315.87     9755.95     68.20 o
   0   0   6       16.34       86.24     30.10 o
   2   0   6    14189.71    14110.79    164.87 o
   4   0   6     8831.55     8845.92    155.84 o
   6   0   6     4092.22     4179.20    129.14 o
   8   0   6     3028.67     2891.79    127.60 o
 -10   1   6       30.73       24.01     66.81 o
  -9   1   6      268.52      259.20     65.07 o
  -8   1   6      237.05      191.61     58.91 o
  -7   1   6     2796.08     2885.48     83.28 o
  -6   1   6      624.62      639.00     54.16 o
  -5   1   6      529.93      541.86     47.43 o
  -4   1   6      261.23      199.87     37.83 o
  -3   1   6     2833.31     2797.40     56.05 o
  -2   1   6     1286.72     1269.49     21.17 o
  -1   1   6      481.24      470.15     15.13 o
   0   1   6      566.81      601.37     19.30 o
   1   1   6     1065.17     1018.43     26.46 o
   2   1   6      227.22      215.63     33.37 o
   3   1   6     5983.97     5792.15     83.97 o
   4   1   6       60.26       65.24     38.81 o
   5   1   6      651.57      757.28     52.20 o
   6   1   6      150.04      118.09     47.20 o
   7   1   6     1394.50     1329.13    103.22 o
   8   1   6      105.07       69.20     54.76 o
   9   1   6      303.91      268.65     68.13 o
 -10   2   6      100.80      153.26    102.51 o
  -9   2   6      161.56      105.22     62.48 o
  -8   2   6      559.58      565.54     64.54 o
  -7   2   6      489.95      501.66     60.07 o
  -6   2   6      131.83      164.97     47.45 o
  -5   2   6      431.68      448.43     45.60 o
  -4   2   6       12.30       15.20      7.54 o
  -3   2   6      713.06      742.00     28.58 o
  -2   2   6     1996.84     2079.65     24.70 o
  -1   2   6      620.40      710.48     18.06 o
   0   2   6      163.94      174.53     16.58 o
   1   2   6      146.54      160.20     25.95 o
   2   2   6      203.56      233.51     26.24 o
   3   2   6     1695.14     1754.41    128.67 o
   4   2   6     1056.82     1255.24     55.35 o
   5   2   6      563.49      547.53     50.20 o
   6   2   6     1932.74     2091.37     73.73 o
   7   2   6      347.54      357.22     57.31 o
   8   2   6      252.07      204.80     57.27 o
   9   2   6       29.10        5.65     64.23 o
 -10   3   6       90.59       61.72     98.75 o
  -9   3   6      558.96      557.34     69.42 o
  -8   3   6       51.48       37.92     59.21 o
  -7   3   6     3678.85     3927.29     94.57 o
  -6   3   6      145.57      113.11     25.96 o
  -5   3   6     3110.48     3262.01     49.74 o
  -4   3   6     2100.39     1949.48     22.87 o
  -3   3   6     7011.08     7019.20     59.82 o
  -2   3   6     2480.09     2348.21     74.93 o
  -1   3   6       54.02       70.79     18.40 o
   0   3   6     1079.76      989.32     28.52 o
   1   3   6     6624.68     6636.26     51.05 o
   2   3   6     4664.07     4763.54    129.06 o
   3   3   6    10243.46     9753.95    167.97 o
   4   3   6       57.54       55.19     58.85 o
   5   3   6     2007.78     1775.61     65.96 o
   6   3   6      125.10      173.63     49.45 o
   7   3   6     2609.67     2642.41     86.14 o
   8   3   6        1.88      -10.12     58.16 o
   9   3   6       20.88       43.56     62.57 o
 -10   4   6      196.28      128.29     98.83 o
  -9   4   6      191.26      224.17     66.08 o
  -8   4   6      100.13       99.36     58.55 o
  -7   4   6       87.27       74.28     26.53 o
  -6   4   6      141.12      168.04     23.17 o
  -5   4   6        0.06        3.41     15.11 o
  -4   4   6      459.58      439.97     16.71 o
  -3   4   6      713.05      778.09     25.08 o
  -2   4   6     2082.54     1968.51     55.53 o
  -1   4   6      895.79      917.12     39.94 o
   0   4   6       95.57       83.30     19.69 o
   1   4   6     1179.32     1074.75     45.26 o
   2   4   6      275.14      292.55     33.95 o
   3   4   6      910.80      814.32     49.97 o
   4   4   6      644.22      855.66     76.66 o
   5   4   6       36.31       52.99     22.44 o
   6   4   6      692.45      710.50     34.12 o
   7   4   6        1.40        5.06     51.79 o
   8   4   6      421.07      389.97     62.94 o
   9   4   6      110.53       14.37     62.94 o
 -10   5   6       32.27       -8.22    106.90 o
  -9   5   6        0.05       77.93     68.83 o
  -8   5   6       36.85       62.01     60.84 o
  -7   5   6      114.90      137.30     75.20 o
  -6   5   6      374.94      358.62     27.03 o
  -5   5   6     2576.11     2677.86     32.47 o
  -4   5   6      923.49      986.87     23.01 o
  -3   5   6       84.72      116.61     19.02 o
  -2   5   6     3126.03     3032.22     58.97 o
  -1   5   6        6.75       56.69     19.11 o
   0   5   6      868.67      827.23     26.00 o
   1   5   6       53.36       33.37     30.76 o
   2   5   6      140.13      158.02     34.18 o
   3   5   6       38.12      126.11     62.08 o
   4   5   6      464.44      477.58     73.57 o
   5   5   6      888.95      940.99     87.20 o
   6   5   6      632.49      601.45     85.02 o
   7   5   6       49.32       24.41     53.80 o
   8   5   6      103.21      117.54     59.31 o
 -10   6   6      147.26       36.00    106.52 o
  -9   6   6      747.59      696.73     79.53 o
  -8   6   6      176.64      181.41     88.68 o
  -7   6   6      100.36      208.28     79.73 o
  -6   6   6      890.06      949.28     39.56 o
  -5   6   6      474.19      543.73     40.82 o
  -4   6   6     3484.27     3488.54     96.46 o
  -3   6   6     5430.69     5496.50     78.94 o
  -2   6   6      143.88      124.17     22.90 o
  -1   6   6     5735.55     5899.20     65.01 o
   0   6   6        1.47       42.74     19.45 o
   1   6   6     6194.83     6613.47     76.12 o
   2   6   6      125.63      122.81     44.41 o
   3   6   6     2274.66     2341.68    102.66 o
   4   6   6     2542.09     2600.86    113.87 o
   5   6   6      282.34      298.62     80.29 o
   6   6   6      796.10      793.35     94.45 o
   7   6   6      719.90      783.06     99.41 o
   8   6   6      398.85      379.25     67.34 o
  -9   7   6      214.07      268.09    107.23 o
  -8   7   6       88.64       97.88     91.95 o
  -7   7   6      411.22      400.29     84.72 o
  -6   7   6        2.68       37.82     24.07 o
  -5   7   6       50.68       49.68     28.46 o
  -4   7   6       51.22      111.82     31.55 o
  -3   7   6      171.82      160.35     27.80 o
  -2   7   6      158.58      199.19     28.37 o
  -1   7   6      202.18      233.80     24.27 o
   0   7   6     4979.19     5021.33     42.54 o
   1   7   6      298.80      279.97     28.71 o
   2   7   6     1061.87     1107.40     84.77 o
   3   7   6      706.30      685.13     79.63 o
   4   7   6     2051.71     1960.86    108.36 o
   5   7   6       79.61       95.63     77.18 o
   6   7   6      184.62      178.15     83.17 o
   7   7   6      819.19      799.23    104.57 o
   8   7   6      400.87      329.65     68.68 o
  -9   8   6       20.63       -3.61     68.19 o
  -8   8   6       35.53       69.17     66.85 o
  -7   8   6        0.39      -40.17     58.86 o
  -6   8   6       37.70       57.00     70.39 o
  -5   8   6      719.02      749.15     34.82 o
  -4   8   6      216.91      221.04     36.12 o
  -3   8   6      214.75      160.93     29.63 o
  -2   8   6      307.26      282.92     28.30 o
  -1   8   6        1.23       30.25     26.51 o
   0   8   6      147.79      209.58     36.97 o
   1   8   6      402.50      335.45     32.00 o
   2   8   6      542.49      557.99     79.26 o
   3   8   6      180.29      122.08     74.27 o
   4   8   6      368.61      285.10     80.81 o
   5   8   6      423.56      345.91     87.96 o
   6   8   6       16.97       30.17     84.80 o
   7   8   6      152.95      204.22     95.29 o
  -9   9   6       11.44       30.68     72.75 o
  -8   9   6      236.20      139.03    103.70 o
  -7   9   6       64.87       17.36     91.29 o
  -6   9   6       87.11      105.41     80.70 o
  -5   9   6      211.82      299.03     81.50 o
  -4   9   6      576.36      531.28     82.46 o
  -3   9   6        0.48      -10.23     44.11 o
  -2   9   6     1710.51     1688.04     61.23 o
  -1   9   6        2.89       22.70     36.66 o
   0   9   6     5801.23     5718.92     81.17 o
   1   9   6        8.28       17.02     19.28 o
   2   9   6     4530.92     4644.45    145.03 o
   3   9   6      359.46      417.88     84.97 o
   4   9   6      837.57      983.22     98.28 o
   5   9   6       94.30      115.12     85.97 o
   6   9   6       63.29       73.61     89.23 o
   7   9   6       47.35       19.08    100.28 o
  -8  10   6       32.56       -4.70    112.65 o
  -7  10   6        1.90      -46.38    101.40 o
  -6  10   6       50.53       58.49     96.84 o
  -5  10   6      374.03      515.59     92.58 o
  -4  10   6       22.95       48.61     78.03 o
  -3  10   6     2251.37     2387.22     72.56 o
  -2  10   6      399.61      424.67     42.17 o
  -1  10   6     2353.60     2457.05     94.83 o
   0  10   6       71.87      111.22     41.14 o
   1  10   6     1993.27     1770.54    114.20 o
   2  10   6       29.13       13.43     72.50 o
   3  10   6     1517.18     1450.27    107.63 o
   4  10   6      135.15      195.26     87.96 o
   5  10   6       41.44       37.40     82.60 o
   6  10   6      258.99      246.56    100.40 o
  -7  11   6        0.06       33.26    109.92 o
  -6  11   6      125.31      101.80     96.26 o
  -5  11   6       13.37       50.35     88.96 o
  -4  11   6      225.98      298.60     88.75 o
  -3  11   6        8.26      -20.68     53.30 o
  -2  11   6      345.58      281.32     55.01 o
  -1  11   6       93.93      103.35     42.99 o
   0  11   6        0.50       16.36     43.20 o
   1  11   6       35.40       21.45     54.30 o
   2  11   6      110.51       97.50     56.55 o
   3  11   6       54.80       84.03     86.06 o
   4  11   6       10.23      -28.79     86.75 o
   5  11   6       61.89       63.88     93.42 o
  -6  12   6       95.65      145.35    105.77 o
  -5  12   6      195.61       75.80     93.06 o
  -4  12   6      126.28      103.04     82.22 o
  -3  12   6     1749.61     1913.64     78.21 o
  -2  12   6        4.83      -28.85     53.28 o
  -1  12   6     2231.53     2306.54     70.48 o
   0  12   6      199.30      208.92     49.54 o
   1  12   6     1793.27     1646.65     81.63 o
   2  12   6      415.56      340.91     66.15 o
   3  12   6      361.54      359.21     68.17 o
   4  12   6       79.55       66.96     97.93 o
  -5  13   6      110.64      241.10    105.24 o
  -4  13   6      340.16      338.92    105.55 o
  -3  13   6      105.37       46.75     60.68 o
  -2  13   6      274.02      281.61     64.88 o
  -1  13   6      103.17      130.42     62.29 o
   0  13   6      730.11      682.74     59.08 o
   1  13   6      219.91      212.78     65.93 o
   2  13   6      547.40      621.52     76.75 o
   3  13   6      317.14      393.26     72.87 o
   4  13   6      194.59      242.59    106.74 o
  -3  14   6        6.10       16.57     66.01 o
  -2  14   6       21.19      -17.28     68.19 o
  -1  14   6       72.01        4.55     65.43 o
   0  14   6       37.42      -11.48     56.74 o
   1  14   6       18.79       59.00     67.74 o
   2  14   6       85.55      180.78     97.07 o
  -3  15   6      369.28      303.13    106.05 o
  -2  15   6     1234.24     1360.01    124.26 o
  -1  15   6        0.29      -50.88    101.75 o
   0  15   6      471.12      347.95    104.05 o
   1  15   6      114.28       64.77    102.38 o
  -9   0   7       10.24       69.15     86.26 o
  -7   0   7       26.50      109.09     79.64 o
  -5   0   7      304.99      344.53     66.90 o
  -3   0   7     3753.12     3204.60    167.46 o
  -1   0   7    11020.98    10611.35    269.51 o
   1   0   7    13163.35    13652.65    174.02 o
   3   0   7     1396.78     1413.94     77.62 o
   5   0   7      673.27      677.98     75.79 o
   7   0   7     1850.73     1919.42    109.15 o
   9   0   7     2802.24     2972.64    148.48 o
 -10   1   7       77.50      130.27     98.39 o
  -9   1   7       64.52       46.86     64.09 o
  -8   1   7       74.39      195.91     58.88 o
  -7   1   7        1.02       11.00     53.56 o
  -6   1   7      397.64      375.17     53.44 o
  -5   1   7      184.84      163.76     15.96 o
  -4   1   7      871.29      840.62     26.14 o
  -3   1   7     2053.15     1887.49     54.49 o
  -2   1   7     6797.76     6830.72    128.53 o
  -1   1   7     1148.17     1240.95     20.88 o
   0   1   7     2441.75     2345.53     45.22 o
   1   1   7      157.24      184.48     22.53 o
   2   1   7       12.23       24.10     25.13 o
   3   1   7       38.11       62.00     39.31 o
   4   1   7      123.30      137.99     43.02 o
   5   1   7      428.81      424.02     51.53 o
   6   1   7      485.98      475.49     53.80 o
   7   1   7       13.17       11.34     51.43 o
   8   1   7      290.87      271.18     60.94 o
   9   1   7      124.06       96.88     67.19 o
 -10   2   7        8.71      -21.20     96.92 o
  -9   2   7        0.96       -3.80     61.37 o
  -8   2   7       19.62       -6.50     56.26 o
  -7   2   7       86.86       72.60     31.55 o
  -6   2   7      314.92      197.01     47.16 o
  -5   2   7       65.61       64.14     15.27 o
  -4   2   7      129.52      208.28     22.96 o
  -3   2   7     1529.41     1379.88     20.23 o
  -2   2   7       71.93      136.87     15.89 o
  -1   2   7     2196.30     2201.74     39.89 o
   0   2   7      678.36      649.84     22.48 o
   1   2   7     4562.76     4526.25    113.71 o
   2   2   7       83.41      100.41     25.30 o
   3   2   7     1988.20     1959.99     57.69 o
   4   2   7      151.32      191.22     44.23 o
   5   2   7       19.89       21.87     45.29 o
   6   2   7        0.76        4.10     47.81 o
   7   2   7      165.97      149.76     55.19 o
   8   2   7      627.58      520.02     66.60 o
 -10   3   7      433.99      391.74    111.63 o
  -9   3   7       11.46      -14.81     61.60 o
  -8   3   7        1.28      -18.15     55.98 o
  -7   3   7      941.05      911.00     38.84 o
  -6   3   7      795.44      839.41     42.43 o
  -5   3   7      224.95      164.50     27.74 o
  -4   3   7     1217.41     1178.39     19.79 o
  -3   3   7        0.54        3.79     15.24 o
  -2   3   7    24731.33    25700.01    133.01 o
  -1   3   7        6.53       27.49     18.75 o
   0   3   7     5752.12     6345.00    145.81 o
   1   3   7     2955.20     3167.20     78.00 o
   2   3   7     6131.54     6595.13    136.59 o
   3   3   7      249.82      239.97     24.08 o
   4   3   7      132.40      176.54     66.01 o
   5   3   7      207.48      163.17     48.45 o
   6   3   7      475.52      484.00     56.62 o
   7   3   7     1065.26     1062.42     70.15 o
   8   3   7      693.67      821.99     95.43 o
  -9   4   7       45.01       86.04     65.12 o
  -8   4   7      191.06      145.40     61.25 o
  -7   4   7      329.41      356.25     59.33 o
  -6   4   7     1217.34     1040.98    109.16 o
  -5   4   7     1072.04     1069.36     26.21 o
  -4   4   7       55.85       64.62     17.31 o
  -3   4   7     4899.04     4943.58     48.27 o
  -2   4   7       84.18       80.58     15.52 o
  -1   4   7     6000.10     6159.41    155.37 o
   0   4   7      263.91      232.86     25.63 o
   1   4   7      647.20      580.60     42.24 o
   2   4   7     2115.42     1959.20     74.93 o
   3   4   7      285.34      327.13     65.40 o
   4   4   7       61.92      128.81     66.57 o
   5   4   7      101.08       83.15     13.35 o
   6   4   7      264.96      289.11     54.11 o
   7   4   7       89.61      121.41     55.38 o
   8   4   7        3.93       52.02     61.84 o
  -9   5   7      101.56       54.28     72.25 o
  -8   5   7      114.43      119.93     60.62 o
  -7   5   7      489.13      453.28     44.37 o
  -6   5   7       44.13       42.96     15.80 o
  -5   5   7      274.61      228.66     18.00 o
  -4   5   7     1593.24     1744.43     31.20 o
  -3   5   7       85.76       86.84     18.28 o
  -2   5   7       28.50       35.59     19.65 o
  -1   5   7      330.96      259.89     19.96 o
   0   5   7      410.03      424.98     22.83 o
   1   5   7      511.51      497.07     36.56 o
   2   5   7      202.04      203.14     45.82 o
   3   5   7        1.07       13.69     62.49 o
   4   5   7      597.67      643.07     79.86 o
   5   5   7      213.32      167.39     75.46 o
   6   5   7       24.97       58.18     76.72 o
   7   5   7     1046.40     1068.14     72.36 o
   8   5   7      253.29      216.99     63.40 o
  -9   6   7      138.30       51.15     98.66 o
  -8   6   7     1158.31     1252.97     57.94 o
  -7   6   7       14.01       46.43     41.52 o
  -6   6   7     2232.91     2454.09     71.92 o
  -5   6   7      654.11      690.44     36.64 o
  -4   6   7     4663.99     4855.89     87.86 o
  -3   6   7      532.39      565.77     25.25 o
  -2   6   7       97.63       77.92     23.97 o
  -1   6   7     2829.31     2895.60     49.16 o
   0   6   7      760.04      869.00     26.49 o
   1   6   7     1633.79     1500.24     48.11 o
   2   6   7     1314.23     1328.28     87.56 o
   3   6   7        9.07       26.84     67.11 o
   4   6   7     7845.00     7408.08    173.18 o
   5   6   7       55.85       29.67     76.39 o
   6   6   7     2364.44     2210.29    123.30 o
   7   6   7      253.33      356.23     64.78 o
   8   6   7     1761.69     1798.99     91.08 o
  -9   7   7      409.33      410.63     69.67 o
  -8   7   7      122.29      211.35     53.49 o
  -7   7   7      737.97      684.17     89.61 o
  -6   7   7      136.68      197.81     51.51 o
  -5   7   7     3204.67     3207.60     59.21 o
  -4   7   7        5.30       23.59     30.09 o
  -3   7   7      206.95      222.15     24.34 o
  -2   7   7     1332.15     1309.55     32.91 o
  -1   7   7        0.82        7.93     21.28 o
   0   7   7       33.32       49.79     23.33 o
   1   7   7     1410.75     1160.80     85.84 o
   2   7   7      210.85      222.62     72.85 o
   3   7   7     1886.06     2026.32    106.60 o
   4   7   7       57.65       34.53     77.14 o
   5   7   7     2657.76     2500.38    126.65 o
   6   7   7       52.58       76.95     84.13 o
   7   7   7      485.71      525.12    102.15 o
  -9   8   7      593.07      564.59    122.29 o
  -8   8   7        2.63       26.11     61.48 o
  -7   8   7      157.00      164.25     59.36 o
  -6   8   7       39.37       38.70     69.20 o
  -5   8   7      180.96      165.82     34.34 o
  -4   8   7       21.13       46.94     33.04 o
  -3   8   7       23.39       42.69     27.77 o
  -2   8   7      407.35      363.29     29.07 o
  -1   8   7      722.47      766.03     36.25 o
   0   8   7      105.25       61.07     25.15 o
   1   8   7      137.04      156.06     70.32 o
   2   8   7       62.55       99.07     71.92 o
   3   8   7      247.21      189.52     76.47 o
   4   8   7      226.53      291.17     82.23 o
   5   8   7        1.52        1.30     83.33 o
   6   8   7        4.96       64.14     88.53 o
   7   8   7       70.70      102.33     97.92 o
  -8   9   7       18.88      141.21     95.81 o
  -7   9   7     1053.74     1119.32    102.50 o
  -6   9   7        7.63        5.18     82.88 o
  -5   9   7     1035.20     1024.83     95.26 o
  -4   9   7      193.23      192.26     78.34 o
  -3   9   7      226.58      169.16     46.15 o
  -2   9   7        2.12       23.86     37.46 o
  -1   9   7      690.10      753.77     45.10 o
   0   9   7      410.10      435.21     29.07 o
   1   9   7     1367.13     1450.48     98.90 o
   2   9   7      321.12      287.78     79.85 o
   3   9   7     3855.85     3888.83    143.85 o
   4   9   7       21.79       68.21     81.36 o
   5   9   7     1779.82     1607.44    121.72 o
   6   9   7       64.59       58.65     96.00 o
  -8  10   7      538.24      387.71    114.77 o
  -7  10   7        0.66       28.80     97.51 o
  -6  10   7     1483.74     1429.74    114.41 o
  -5  10   7      219.80      217.18     90.28 o
  -4  10   7      288.88      262.30     82.74 o
  -3  10   7       71.56      106.50     49.98 o
  -2  10   7      142.72      137.15     40.52 o
  -1  10   7        8.12       20.44     40.90 o
   0  10   7      914.59      800.57     34.45 o
   1  10   7      152.19       96.61     59.46 o
   2  10   7     1513.32     1388.34    105.91 o
   3  10   7        5.61      -33.37     81.63 o
   4  10   7      414.26      363.83     93.37 o
   5  10   7        3.80       79.64     90.04 o
  -7  11   7      298.89      328.78    112.46 o
  -6  11   7      206.50      199.11     99.93 o
  -5  11   7       87.88        5.08     95.69 o
  -4  11   7        1.92       31.36     85.87 o
  -3  11   7      234.87      268.57     55.79 o
  -2  11   7       41.16       22.94     42.62 o
  -1  11   7        6.97       -2.94     42.45 o
   0  11   7      515.37      475.61     50.04 o
   1  11   7       43.57       13.37     56.29 o
   2  11   7       15.97       37.23     56.90 o
   3  11   7      165.85      112.57     90.01 o
   4  11   7        1.15        3.13     90.60 o
   5  11   7      194.70      274.47    102.73 o
  -6  12   7      917.28      703.37    122.32 o
  -5  12   7       64.62      135.63    104.85 o
  -4  12   7      814.46      675.30    103.44 o
  -3  12   7      625.39      657.42     65.37 o
  -2  12   7       28.97       32.86     57.71 o
  -1  12   7      273.87      235.02     49.36 o
   0  12   7      436.67      429.47     51.93 o
   1  12   7      276.45      272.01     66.66 o
   2  12   7      627.30      556.41     70.04 o
   3  12   7       80.57       45.24     66.50 o
   4  12   7     1674.33     1533.03    132.60 o
  -5  13   7      335.29      427.70    116.03 o
  -4  13   7      181.34      193.90     99.80 o
  -3  13   7      118.80      119.70     64.92 o
  -2  13   7      186.85      267.01     64.23 o
  -1  13   7       74.10      102.24     51.16 o
   0  13   7      649.73      604.80     58.72 o
   1  13   7      322.78      318.80     70.95 o
   2  13   7       90.28       70.62     66.00 o
   3  13   7      203.74      159.93     95.58 o
  -3  14   7       19.06       80.73     91.26 o
  -2  14   7        1.04       -8.48     67.68 o
  -1  14   7       13.30       35.52     69.21 o
   0  14   7       15.10       13.44     57.06 o
   1  14   7        3.18        2.27     95.21 o
   2  14   7        2.34      -25.91     94.43 o
  -2  15   7      494.82      522.68    108.72 o
  -1  15   7        0.41      -31.43     99.24 o
   0  15   7      637.59      554.29    119.32 o
  -8   0   8     2937.86     3227.96    139.51 o
  -6   0   8     4923.96     4123.63    604.30 o
  -4   0   8      466.00      521.18     66.68 o
  -2   0   8       36.42       41.59     11.97 o
   0   0   8     4432.00     4316.80    134.21 o
   2   0   8    20864.23    22004.83    142.12 o
   4   0   8    10822.61    10085.51    179.92 o
   6   0   8     3754.98     3564.36    133.21 o
   8   0   8      934.85      854.62    102.13 o
  -9   1   8      284.26      328.24     72.62 o
  -8   1   8      189.68      207.45     61.24 o
  -7   1   8     1928.79     1976.58     78.94 o
  -6   1   8       87.42       84.20     26.35 o
  -5   1   8      328.83      242.01     23.76 o
  -4   1   8      186.71      200.98     45.96 o
  -3   1   8       55.77       50.00     15.95 o
  -2   1   8       98.00       91.74     14.51 o
  -1   1   8        7.72       29.42     15.91 o
   0   1   8      464.99      460.83     26.53 o
   1   1   8     4209.06     4170.81     49.49 o
   2   1   8       33.33       54.58     24.62 o
   3   1   8     3501.44     3444.07     55.25 o
   4   1   8      141.96      145.99     46.90 o
   5   1   8     2179.95     2176.54     75.30 o
   6   1   8      177.91      177.83     53.10 o
   7   1   8      573.94      568.91     63.96 o
   8   1   8        3.59        2.31     58.50 o
  -9   2   8       96.82       90.16     67.05 o
  -8   2   8      163.30      207.63     62.97 o
  -7   2   8       25.99       40.48     55.92 o
  -6   2   8       80.63       65.47     30.11 o
  -5   2   8     1378.34     1300.70     41.70 o
  -4   2   8      752.58      555.01     49.87 o
  -3   2   8        5.67        1.33     17.17 o
  -2   2   8       30.04       54.55     16.78 o
  -1   2   8      892.28      944.11     25.33 o
   0   2   8     1420.88     1308.03     41.08 o
   1   2   8      924.90     1051.11     36.90 o
   2   2   8     2219.40     2116.11     42.79 o
   3   2   8       70.86       38.50     27.64 o
   4   2   8      961.13      984.12     57.91 o
   5   2   8      110.64      125.27     48.92 o
   6   2   8        1.78        4.61     51.55 o
   7   2   8      150.08      180.27     58.75 o
   8   2   8       50.19       79.03     60.53 o
  -9   3   8      703.10      806.87    107.39 o
  -8   3   8       15.69        6.47     60.22 o
  -7   3   8     2314.10     2244.71    105.98 o
  -6   3   8     1417.68     1534.54     45.31 o
  -5   3   8        5.11       10.13     27.36 o
  -4   3   8     3769.89     3764.24     51.03 o
  -3   3   8       60.65       41.90     16.44 o
  -2   3   8     2888.07     2976.59     41.27 o
  -1   3   8     2851.17     3092.37     40.38 o
   0   3   8      240.64      255.36     24.11 o
   1   3   8     1096.76     1208.07     41.83 o
   2   3   8       46.88       74.67     26.13 o
   3   3   8     3316.81     3276.75    155.79 o
   4   3   8        3.82       12.50     24.86 o
   5   3   8     1946.32     1944.68     72.81 o
   6   3   8      687.58      683.97     61.79 o
   7   3   8       70.46       51.74     56.66 o
   8   3   8      684.51      667.25     72.57 o
  -9   4   8       40.55       85.90     68.14 o
  -8   4   8       65.54       24.76     40.07 o
  -7   4   8       80.50       55.68     37.50 o
  -6   4   8      781.54      677.47     46.50 o
  -5   4   8      444.02      398.49     30.82 o
  -4   4   8        1.83       19.47     17.48 o
  -3   4   8     1167.18     1225.66     34.08 o
  -2   4   8     1578.95     1691.52     35.35 o
  -1   4   8     1990.93     2258.43    130.54 o
   0   4   8      711.63      738.65     36.56 o
   1   4   8      936.59      976.55     36.08 o
   2   4   8     2528.51     2440.22    118.32 o
   3   4   8      207.74      270.35     68.01 o
   4   4   8     2482.58     2435.72    111.62 o
   5   4   8       42.84       49.03     13.66 o
   6   4   8      106.80      117.35     55.17 o
   7   4   8      748.47      753.59     69.46 o
   8   4   8       90.71       91.84     67.56 o
  -9   5   8      375.58      291.10     98.77 o
  -8   5   8       99.58      153.68     43.02 o
  -7   5   8      251.35      257.41     42.51 o
  -6   5   8       19.84       12.25     36.53 o
  -5   5   8     1110.02     1054.49     30.94 o
  -4   5   8     1454.95     1439.61     40.32 o
  -3   5   8      418.27      405.38     26.61 o
  -2   5   8      910.62      998.39     25.59 o
  -1   5   8      252.03      234.50     25.83 o
   0   5   8     1713.06     1557.16     33.46 o
   1   5   8      596.51      587.50     40.44 o
   2   5   8      755.92      741.16     76.10 o
   3   5   8      492.79      505.33     79.00 o
   4   5   8      183.15      197.39     75.87 o
   5   5   8      338.99      421.14     84.13 o
   6   5   8       23.61       61.09     55.17 o
   7   5   8      378.88      410.07     65.80 o
  -9   6   8        7.08       33.92     89.32 o
  -8   6   8      513.86      443.99     49.51 o
  -7   6   8      101.19      144.46     43.88 o
  -6   6   8      726.30      746.88     61.77 o
  -5   6   8     1105.22     1095.66     36.06 o
  -4   6   8      426.09      423.61     33.56 o
  -3   6   8     1433.90     1411.67     44.22 o
  -2   6   8       48.38       52.53     21.44 o
  -1   6   8     2406.75     2342.72     35.51 o
   0   6   8      661.83      620.47     28.40 o
   1   6   8       23.74       46.51     60.29 o
   2   6   8      753.60      784.16     80.13 o
   3   6   8      985.99     1087.86     93.51 o
   4   6   8     4106.36     4025.87    141.74 o
   5   6   8      238.52      219.69     85.63 o
   6   6   8      378.14      477.68     94.85 o
   7   6   8      384.24      295.61     67.00 o
  -8   7   8       20.80       27.26     47.17 o
  -7   7   8      232.17      172.15     46.13 o
  -6   7   8       59.66       67.43     41.66 o
  -5   7   8      121.71      148.12     34.21 o
  -4   7   8      452.52      452.38     31.34 o
  -3   7   8       99.45      127.86     22.01 o
  -2   7   8     2884.26     3172.27     38.98 o
  -1   7   8      469.23      461.70     24.79 o
   0   7   8     2096.09     1979.12     46.22 o
   1   7   8      659.31      813.96     81.81 o
   2   7   8      573.75      622.40     83.34 o
   3   7   8     1190.85     1154.69     96.76 o
   4   7   8        1.32       23.42     77.79 o
   5   7   8      373.73      366.25     91.56 o
   6   7   8      452.62      420.45     96.81 o
   7   7   8        0.57       24.05     64.49 o
  -8   8   8       28.33       58.82     61.13 o
  -7   8   8        3.21      -10.61     44.82 o
  -6   8   8      156.97      158.96     54.49 o
  -5   8   8      515.09      452.13     73.04 o
  -4   8   8      263.36      265.49     32.13 o
  -3   8   8      286.47      311.32     25.41 o
  -2   8   8      739.71      831.17     39.64 o
  -1   8   8     1336.29     1353.31     38.04 o
   0   8   8       69.03       73.69     25.61 o
   1   8   8      766.42      705.77     85.72 o
   2   8   8       58.93       46.46     74.47 o
   3   8   8      167.55      241.40     83.30 o
   4   8   8       23.87       65.85     82.68 o
   5   8   8        3.12        9.03     84.76 o
   6   8   8       96.16       76.37     93.74 o
  -8   9   8        5.71       79.06     90.68 o
  -7   9   8       17.52       37.81     78.46 o
  -6   9   8     1311.50     1457.01    105.45 o
  -5   9   8       10.69       58.64     75.75 o
  -4   9   8     2276.16     2238.67    106.03 o
  -3   9   8      180.69      177.35     37.56 o
  -2   9   8     6737.34     6882.52     98.41 o
  -1   9   8       18.83       -2.43     28.89 o
   0   9   8     2200.14     2372.76     55.58 o
   1   9   8      636.57      735.86     88.46 o
   2   9   8      674.30      738.12     95.16 o
   3   9   8        1.48       32.15     81.65 o
   4   9   8       22.42       20.71     83.74 o
   5   9   8       18.87       96.47     94.71 o
  -7  10   8      134.94      177.71     96.25 o
  -6  10   8       68.65      -28.49     89.04 o
  -5  10   8     1574.03     1669.97    111.98 o
  -4  10   8      143.20      171.41     82.03 o
  -3  10   8     3141.60     3393.83    109.99 o
  -2  10   8       33.85       61.07     32.44 o
  -1  10   8     1286.02     1320.63     52.93 o
   0  10   8      267.51      268.84     29.40 o
   1  10   8      355.14      335.98     58.67 o
   2  10   8       37.36       25.14     77.30 o
   3  10   8       24.26       58.80     84.12 o
   4  10   8        5.05       -2.29     87.87 o
   5  10   8      256.97      218.98    102.37 o
  -7  11   8        0.21      -14.30    105.91 o
  -6  11   8       93.04      104.28     98.94 o
  -5  11   8      143.39      344.34     97.02 o
  -4  11   8        0.28       93.25     86.26 o
  -3  11   8       32.08       29.08     53.55 o
  -2  11   8        8.77       -0.48     43.43 o
  -1  11   8        0.24        5.73     31.57 o
   0  11   8       40.38       58.88     54.86 o
   1  11   8       20.36       -2.69     57.04 o
   2  11   8        1.31       12.63     61.02 o
   3  11   8       14.85       46.99     89.86 o
   4  11   8       78.01       41.85     96.98 o
  -6  12   8       94.34       85.77    107.81 o
  -5  12   8     1297.28     1335.28    128.61 o
  -4  12   8        4.62       50.96     98.87 o
  -3  12   8      817.21      876.67     69.33 o
  -2  12   8        1.47       -0.21     55.80 o
  -1  12   8      472.84      453.73     52.02 o
   0  12   8        1.50      -12.19     58.81 o
   1  12   8      180.36      250.76     67.30 o
   2  12   8      488.21      568.15     74.36 o
   3  12   8        0.06       13.13     67.96 o
  -5  13   8      162.42      196.70    109.44 o
  -4  13   8      763.53      597.29    115.44 o
  -3  13   8       12.75      -29.78     64.89 o
  -2  13   8      552.90      526.29     70.11 o
  -1  13   8        9.56       33.18     52.98 o
   0  13   8      324.97      399.78     72.82 o
   1  13   8      243.33      191.71     70.61 o
   2  13   8       21.42      -34.12     92.97 o
   3  13   8      394.28      389.06    106.82 o
  -2  14   8       36.63      146.01     93.06 o
  -1  14   8      148.77      158.72     88.76 o
   0  14   8        6.76      -15.79     99.28 o
   1  14   8      145.96       82.97    108.37 o
  -1  15   8       85.24       80.01    102.33 o
   0  15   8      204.46      246.82    105.60 o
  -9   0   9      155.15      221.18     99.65 o
  -7   0   9      484.86      627.19     90.70 o
  -5   0   9     2871.37     3152.81    118.13 o
  -3   0   9     2441.91     2441.76     44.09 o
  -1   0   9    10578.46    10480.47    214.83 o
   1   0   9     1601.12     1710.50    174.56 o
   3   0   9      155.43      136.93     41.58 o
   5   0   9     1605.67     1651.46    101.23 o
   7   0   9     2591.57     2306.45    129.30 o
  -9   1   9      104.45       98.64     70.99 o
  -8   1   9      285.54      342.08     67.11 o
  -7   1   9      348.09      289.13     47.98 o
  -6   1   9      565.14      419.38     45.51 o
  -5   1   9      283.94      310.04     53.66 o
  -4   1   9       44.19       29.39      6.46 o
  -3   1   9       70.36       42.67     18.69 o
  -2   1   9      925.07      858.26     20.29 o
  -1   1   9      512.04      534.48     22.39 o
   0   1   9     1089.80     1245.74     34.68 o
   1   1   9      230.36      259.31     27.94 o
   2   1   9      101.11      106.08     26.86 o
   3   1   9       31.72       35.36     31.76 o
   4   1   9       89.77      114.03     34.78 o
   5   1   9      387.57      361.79     55.51 o
   6   1   9      571.76      552.22     61.56 o
   7   1   9       10.40      -23.53     58.37 o
  -9   2   9        4.04       16.28     68.56 o
  -8   2   9      132.23      136.53     61.71 o
  -7   2   9        8.68       -5.59     28.60 o
  -6   2   9       15.94       44.67     23.28 o
  -5   2   9     1241.41     1191.24     90.56 o
  -4   2   9      228.20      200.46     22.98 o
  -3   2   9     3201.90     3457.47     60.30 o
  -2   2   9       76.02      100.70     18.51 o
  -1   2   9     1535.57     1701.22     29.16 o
   0   2   9      804.80      819.32     33.39 o
   1   2   9     1201.21     1244.56     46.96 o
   2   2   9      590.25      579.30     30.59 o
   3   2   9        1.06      -24.91     29.81 o
   4   2   9       79.66       67.92     32.48 o
   5   2   9     1556.36     1530.11     73.61 o
   6   2   9        3.11      -32.93     54.79 o
   7   2   9      353.96      325.12     65.18 o
  -9   3   9      409.49      445.06    108.89 o
  -8   3   9      630.63      606.74     72.33 o
  -7   3   9      119.22       68.65     34.13 o
  -6   3   9     3889.53     4009.04     65.65 o
  -5   3   9       49.12       70.31     27.36 o
  -4   3   9     5778.09     5699.20    110.51 o
  -3   3   9      143.96      137.97     23.04 o
  -2   3   9     3889.08     3976.89     50.55 o
  -1   3   9      810.30      897.90     31.01 o
   0   3   9     2329.80     2388.02     64.22 o
   1   3   9     1466.79     1629.67     35.21 o
   2   3   9       25.69       60.29     28.59 o
   3   3   9     1166.48     1227.17     37.73 o
   4   3   9     1800.63     1622.93     40.73 o
   5   3   9      347.16      301.15     56.06 o
   6   3   9     2711.26     2603.03     90.63 o
   7   3   9      178.23      160.77     64.62 o
  -9   4   9      104.42       83.64     94.25 o
  -8   4   9      475.98      582.68     71.65 o
  -7   4   9     2077.74     1979.30    126.29 o
  -6   4   9      100.71      136.84     33.88 o
  -5   4   9      918.23      731.28     27.57 o
  -4   4   9      389.31      407.07     19.19 o
  -3   4   9      146.91      128.80     21.24 o
  -2   4   9      110.45       88.97     18.11 o
  -1   4   9     1338.60     1402.68     50.83 o
   0   4   9      260.80      234.14     25.04 o
   1   4   9      357.11      316.92     44.82 o
   2   4   9     1277.91     1113.22     81.55 o
   3   4   9       54.87       65.41     64.70 o
   4   4   9      486.39      458.15     55.13 o
   5   4   9      301.37      289.18     54.72 o
   6   4   9      305.66      293.98     61.14 o
   7   4   9      492.69      387.82     68.21 o
  -8   5   9       17.79       46.27     64.40 o
  -7   5   9       83.14       58.78     38.55 o
  -6   5   9       57.31       24.25     35.59 o
  -5   5   9      328.04      373.29     31.88 o
  -4   5   9       51.49       41.10     21.00 o
  -3   5   9      127.12      118.76     29.80 o
  -2   5   9       67.15       63.85     19.66 o
  -1   5   9      404.39      380.10     32.44 o
   0   5   9       43.22       42.62     23.91 o
   1   5   9        6.58       -7.63     44.92 o
   2   5   9      326.22      307.76     71.23 o
   3   5   9      372.12      446.69     77.74 o
   4   5   9       10.00       34.34     71.24 o
   5   5   9       76.51       89.44     54.13 o
   6   5   9        0.96       35.45     58.61 o
   7   5   9      353.39      451.89     68.86 o
  -8   6   9       65.08       99.38     65.53 o
  -7   6   9      221.18      288.05     44.46 o
  -6   6   9     1444.98     1344.58     60.63 o
  -5   6   9     1496.76     1568.52    103.85 o
  -4   6   9       41.95       32.99     30.54 o
  -3   6   9      617.66      599.26     22.45 o
  -2   6   9      535.20      534.67     23.88 o
  -1   6   9     1950.43     1920.21     38.66 o
   0   6   9     4260.78     4132.29     54.68 o
   1   6   9       38.80      158.71     68.09 o
   2   6   9     4312.19     4438.14    138.10 o
   3   6   9       68.51       97.69     75.42 o
   4   6   9     2314.18     2291.09    121.78 o
   5   6   9      870.82      890.15    102.67 o
   6   6   9      158.18      123.37     61.29 o
  -8   7   9      107.03      126.06     70.00 o
  -7   7   9      106.99       94.31     44.62 o
  -6   7   9      235.36      248.47     44.75 o
  -5   7   9      771.49      701.63     54.79 o
  -4   7   9      163.16      187.10     28.83 o
  -3   7   9      162.81      153.96     22.56 o
  -2   7   9       62.81       94.52     24.11 o
  -1   7   9     1011.76      958.88     39.28 o
   0   7   9        2.66       -1.25     28.05 o
   1   7   9      457.50      392.72     76.61 o
   2   7   9       77.74       68.03     74.22 o
   3   7   9     4090.92     4003.36    143.08 o
   4   7   9      430.53      469.63     91.34 o
   5   7   9       34.01       22.73     86.74 o
   6   7   9      393.05      426.19    104.14 o
  -8   8   9       16.67       16.85     98.83 o
  -7   8   9        8.65       49.75     53.51 o
  -6   8   9        2.03       12.36     51.83 o
  -5   8   9       13.90       25.15     49.31 o
  -4   8   9       38.80       43.52     62.67 o
  -3   8   9      417.81      399.85     31.38 o
  -2   8   9        7.38       16.81     28.50 o
  -1   8   9      350.98      350.74     33.92 o
   0   8   9      340.50      283.98     27.52 o
   1   8   9        3.99      -24.74     69.18 o
   2   8   9      248.87      229.64     79.68 o
   3   8   9        1.27      -21.03     79.05 o
   4   8   9      303.20      247.75     90.76 o
   5   8   9        4.53      -22.82     91.50 o
  -7   9   9      999.14      926.66     74.83 o
  -6   9   9       91.67      161.26     57.81 o
  -5   9   9      145.07      181.88     56.22 o
  -4   9   9      262.03      278.16     53.85 o
  -3   9   9        3.13      -16.78     31.03 o
  -2   9   9       90.31      100.84     31.11 o
  -1   9   9     2850.13     2837.83     54.25 o
   0   9   9       51.32       33.01     24.06 o
   1   9   9     3535.95     3792.15    138.16 o
   2   9   9      269.56      335.86     87.93 o
   3   9   9     1788.08     1691.56    118.83 o
   4   9   9       35.48       82.61     88.13 o
   5   9   9      853.35      906.76    118.49 o
  -7  10   9        5.12       15.68     82.36 o
  -6  10   9       57.97       29.30     63.69 o
  -5  10   9       35.16       40.19     59.26 o
  -4  10   9        1.53      -55.09     55.09 o
  -3  10   9      193.85      202.47     39.81 o
  -2  10   9       26.81       39.08     32.87 o
  -1  10   9        7.58       10.48     32.74 o
   0  10   9     1286.49     1300.02     68.12 o
   1  10   9        4.06       45.28     56.03 o
   2  10   9     1181.61     1351.02    111.42 o
   3  10   9      221.93      223.46     92.08 o
   4  10   9      677.07      626.98    111.45 o
  -6  11   9       97.83       80.09     68.49 o
  -5  11   9        0.69      -39.90     64.46 o
  -4  11   9       18.83       55.75     57.10 o
  -3  11   9       68.06       84.58     40.51 o
  -2  11   9        1.15       12.75     32.61 o
  -1  11   9       74.33       95.46     45.61 o
   0  11   9        0.61       29.31     57.52 o
   1  11   9      139.19      125.16     61.92 o
   2  11   9       34.73      -13.65     63.32 o
   3  11   9       36.98       98.27     96.09 o
  -6  12   9      244.76      360.56    117.18 o
  -5  12   9       25.63       45.70     70.17 o
  -4  12   9       17.71      -31.05     60.49 o
  -3  12   9        2.93      -51.98     51.98 o
  -2  12   9      212.00      192.44     50.71 o
  -1  12   9      113.30      102.14     50.16 o
   0  12   9     1381.42     1497.77     82.40 o
   1  12   9      100.58      140.02     67.54 o
   2  12   9     1419.73     1476.27     89.44 o
  -4  13   9       31.96       -9.32    115.76 o
  -3  13   9       37.44      -25.09    110.80 o
  -2  13   9      423.10      539.86    112.30 o
  -1  13   9      583.17      478.46     71.48 o
   0  13   9      440.29      523.94     71.68 o
   1  13   9      799.65     1037.98    115.85 o
   2  13   9        0.30       28.73    106.02 o
   0  14   9      244.70      249.39     96.79 o
   1  14   9        2.67       33.81    100.40 o
  -8   0  10      597.64      598.34    103.69 o
  -6   0  10      353.92      319.88     85.47 o
  -4   0  10       79.53       52.89     16.48 o
  -2   0  10     5746.64     5692.36     68.41 o
   0   0  10    11222.02    11906.25    115.39 o
   2   0  10     2772.54     2950.62    288.15 o
   4   0  10     3069.14     3256.84    190.36 o
   6   0  10       83.85       89.39     80.46 o
  -8   1  10       20.47       50.05     64.51 o
  -7   1  10        6.10       11.89     57.64 o
  -6   1  10       87.48      129.44     54.10 o
  -5   1  10        0.00       75.28     51.88 o
  -4   1  10      245.78      180.18     19.01 o
  -3   1  10      140.64      145.82     22.84 o
  -2   1  10      154.79      159.76     18.52 o
  -1   1  10     3169.63     3186.13     40.45 o
   0   1  10      130.41      165.60     29.45 o
   1   1  10       43.71       31.82     28.41 o
   2   1  10       58.98       56.30     29.44 o
   3   1  10      787.68      728.24     35.53 o
   4   1  10        0.12       18.29     34.63 o
   5   1  10      840.42      775.65     63.63 o
   6   1  10      347.90      291.50     60.42 o
   7   1  10       11.61       -3.30     63.01 o
  -8   2  10      536.12      408.48     71.91 o
  -7   2  10       63.98       88.08     56.28 o
  -6   2  10      247.22      130.01     60.80 o
  -5   2  10       48.98       69.97     55.39 o
  -4   2  10      331.03      318.27     15.60 o
  -3   2  10        6.18        8.05     22.42 o
  -2   2  10      769.09      762.77     32.47 o
  -1   2  10      959.64      929.51     27.44 o
   0   2  10     2934.34     3000.17     66.68 o
   1   2  10      723.59      661.37     30.06 o
   2   2  10      869.46      862.92     35.16 o
   3   2  10       21.03        8.83     32.47 o
   4   2  10       32.13       21.77     50.65 o
   5   2  10       11.65       -7.96     53.65 o
   6   2  10        2.66        8.40     56.83 o
   7   2  10       21.78       29.63     64.09 o
  -8   3  10      250.82      265.13     67.51 o
  -7   3  10      338.84      250.19     62.84 o
  -6   3  10      630.50      625.04     32.00 o
  -5   3  10      266.52      206.09     79.90 o
  -4   3  10      912.62      927.81     23.41 o
  -3   3  10     1156.06     1067.97     32.53 o
  -2   3  10     1402.34     1276.84     37.29 o
  -1   3  10     2150.07     2133.43     47.79 o
   0   3  10        1.54        4.96     26.64 o
   1   3  10     4834.39     5114.34     57.19 o
   2   3  10       39.52       29.23     30.66 o
   3   3  10     3459.61     3815.05     89.05 o
   4   3  10     1193.87      970.95     66.16 o
   5   3  10     1679.73     1601.62     77.71 o
   6   3  10      408.16      433.76     64.04 o
  -8   4  10       40.68        3.33     66.72 o
  -7   4  10      265.84      203.49     63.14 o
  -6   4  10       99.09       49.17     31.82 o
  -5   4  10      152.82      144.74     26.32 o
  -4   4  10      483.89      521.31     34.28 o
  -3   4  10     1457.40     1537.45     52.43 o
  -2   4  10     1639.07     1621.09     44.17 o
  -1   4  10      451.02      483.96     29.25 o
   0   4  10      993.17     1003.49     49.92 o
   1   4  10      122.24      138.82     44.12 o
   2   4  10      537.00      551.21     74.89 o
   3   4  10        7.41      -19.95     47.63 o
   4   4  10     1359.85     1306.03     70.97 o
   5   4  10      267.05      279.20     97.82 o
   6   4  10       75.13       86.33     58.85 o
  -8   5  10      133.27      142.88     70.34 o
  -7   5  10      245.14      310.06     65.63 o
  -6   5  10      160.16      152.94     36.28 o
  -5   5  10       76.05       76.82     35.34 o
  -4   5  10       86.78       88.32     23.33 o
  -3   5  10       29.96       12.87     38.49 o
  -2   5  10      132.19      107.08     20.51 o
  -1   5  10       55.97       67.13     26.88 o
   0   5  10      185.44      151.10     29.73 o
   1   5  10      302.26      307.92     71.35 o
   2   5  10       70.70      108.49     66.36 o
   3   5  10      319.49      386.81     80.28 o
   4   5  10      748.86      816.91     96.49 o
   5   5  10       76.27       86.04     57.02 o
   6   5  10       46.71       15.49     61.59 o
  -8   6  10       98.88       26.19     70.72 o
  -7   6  10       47.80       45.59     61.39 o
  -6   6  10      716.19      693.46     46.34 o
  -5   6  10     1856.73     1891.49    113.64 o
  -4   6  10      203.75      211.51     28.10 o
  -3   6  10      802.14      834.07     29.84 o
  -2   6  10       74.59       70.77     22.31 o
  -1   6  10     2497.24     2480.01     61.06 o
   0   6  10     1425.50     1520.26     46.75 o
   1   6  10        3.35       -7.18     70.69 o
   2   6  10     2832.22     3034.23    126.45 o
   3   6  10     1731.77     1704.03    112.81 o
   4   6  10     1126.42     1179.85    106.56 o
   5   6  10      232.04      177.80     91.74 o
   6   6  10      107.38      116.94     65.61 o
  -7   7  10       16.52       65.08     65.28 o
  -6   7  10     1063.92     1116.81     60.48 o
  -5   7  10       28.91       45.71     45.65 o
  -4   7  10      710.81      653.46     52.49 o
  -3   7  10      430.95      444.16     23.83 o
  -2   7  10     1755.80     1826.21     44.24 o
  -1   7  10      738.00      777.55     38.70 o
   0   7  10        7.67       32.93     29.53 o
   1   7  10      564.23      711.73     87.08 o
   2   7  10      549.96      616.50     89.32 o
   3   7  10       38.03      129.48     80.24 o
   4   7  10      781.27      719.54    101.77 o
   5   7  10      174.08      248.54     95.80 o
  -7   8  10      262.13       78.29     89.71 o
  -6   8  10       80.02      133.48     51.24 o
  -5   8  10       53.63       28.55     48.90 o
  -4   8  10      224.38      304.90     54.21 o
  -3   8  10      366.80      320.51     30.92 o
  -2   8  10       72.59      119.91     32.60 o
  -1   8  10      594.55      544.93     36.12 o
   0   8  10       74.68       64.82     25.39 o
   1   8  10      304.14      224.44     78.60 o
   2   8  10      146.37      161.80     82.00 o
   3   8  10       67.26       66.99     82.99 o
   4   8  10        1.57      -15.09     87.44 o
   5   8  10      181.81      117.97     98.46 o
  -7   9  10       11.40      -11.12     92.90 o
  -6   9  10      570.07      527.84     63.78 o
  -5   9  10      145.54      140.13     54.05 o
  -4   9  10     2262.83     2286.64    143.72 o
  -3   9  10      164.18      152.22     32.48 o
  -2   9  10     2832.84     2933.40     57.96 o
  -1   9  10      198.05      202.57     33.37 o
   0   9  10      401.25      384.93     55.98 o
   1   9  10       16.25       16.62     78.94 o
   2   9  10      186.96      192.76     88.48 o
   3   9  10        0.65       25.68     88.46 o
   4   9  10      895.72      953.61    117.87 o
  -6  10  10       96.95       98.38     64.47 o
  -5  10  10      903.06     1016.58     72.60 o
  -4  10  10      271.25      304.53     57.53 o
  -3  10  10      742.23      666.07     51.71 o
  -2  10  10       22.43       47.14     32.59 o
  -1  10  10      580.13      639.09     60.05 o
   0  10  10        0.31      -26.83     53.17 o
   1  10  10       24.84       56.01     56.23 o
   2  10  10      298.18      288.35     92.42 o
   3  10  10      151.03      244.65     98.36 o
  -6  11  10        4.99      -14.97     68.43 o
  -5  11  10       93.95      132.88     63.53 o
  -4  11  10       33.72       55.77     56.59 o
  -3  11  10        5.40      -19.92     50.05 o
  -2  11  10        0.88       27.47     90.09 o
  -1  11  10       10.46       27.31     56.11 o
   0  11  10       17.83       -4.90     58.42 o
   1  11  10      266.93      297.09     66.39 o
   2  11  10       10.15       18.11     97.24 o
  -5  12  10      430.27      393.61     72.13 o
  -4  12  10       15.89       36.48    102.02 o
  -3  12  10      860.93      889.58    119.22 o
  -2  12  10       54.66      118.62     71.65 o
  -1  12  10      515.67      464.46     67.23 o
   0  12  10       91.29       60.26     64.57 o
   1  12  10        0.02       16.10     64.38 o
   2  12  10        1.06      117.58     98.63 o
  -3  13  10        2.80        2.71    117.66 o
  -2  13  10      542.71      568.34    118.92 o
  -1  13  10       87.12       10.00     94.28 o
   0  13  10       58.15       41.16     88.41 o
   1  13  10      108.34      110.23    101.75 o
   2  13  10      110.70      119.64    111.34 o
  -7   0  11     1515.89     1646.45    117.05 o
  -5   0  11     4474.42     4969.84    149.00 o
  -3   0  11     1076.88     1185.12     46.28 o
  -1   0  11       47.74       58.45     27.54 o
   1   0  11     1625.31     1732.07    115.42 o
   3   0  11      318.54      247.59     45.89 o
   5   0  11     4945.55     4681.50    157.53 o
  -8   1  11       69.78      111.21     67.05 o
  -7   1  11      182.39      148.50     62.74 o
  -6   1  11      614.54      556.92     63.13 o
  -5   1  11      166.53      204.18     55.09 o
  -4   1  11      681.57      641.18     37.99 o
  -3   1  11       14.20       18.51     23.77 o
  -2   1  11       80.99       57.77     10.23 o
  -1   1  11        1.46       19.83     19.81 o
   0   1  11      539.27      535.65     29.63 o
   1   1  11      662.47      610.72     34.93 o
   2   1  11      628.83      648.00     35.83 o
   3   1  11        1.01       18.59     35.39 o
   4   1  11     1083.31     1107.40     67.18 o
   5   1  11        0.65       10.66     55.28 o
   6   1  11      597.87      542.67     69.04 o
  -8   2  11       80.05       75.59     68.23 o
  -7   2  11      257.68      310.02     66.55 o
  -6   2  11      276.02      264.61     59.86 o
  -5   2  11     2234.24     2183.30     79.22 o
  -4   2  11      503.86      452.83     22.65 o
  -3   2  11     1364.29     1390.06     35.13 o
  -2   2  11       41.21       52.48     23.45 o
  -1   2  11     1099.20     1186.08     40.57 o
   0   2  11      229.30      237.10     30.80 o
   1   2  11        4.75       20.13     29.57 o
   2   2  11       29.76       38.81     33.75 o
   3   2  11      275.78      220.14     51.41 o
   4   2  11       12.16       16.78     51.61 o
   5   2  11      816.18      857.23     70.34 o
   6   2  11       67.82       47.96     61.29 o
  -8   3  11      624.02      756.04     78.56 o
  -7   3  11        5.53       37.37     59.59 o
  -6   3  11     1745.23     1807.85     77.85 o
  -5   3  11        9.22       26.98     51.33 o
  -4   3  11     3999.90     4158.34     65.93 o
  -3   3  11       10.99        2.85     25.26 o
  -2   3  11      300.39      154.58     39.22 o
  -1   3  11     1714.79     1680.98     37.94 o
   0   3  11      685.51      643.37     35.41 o
   1   3  11      473.95      526.27     33.11 o
   2   3  11      250.19      289.31     35.77 o
   3   3  11     1074.27     1084.45     64.49 o
   4   3  11     1902.28     1906.81     80.87 o
   5   3  11      321.97      323.87     63.32 o
   6   3  11     1317.06     1350.96     82.96 o
  -8   4  11      241.65      285.32     72.08 o
  -7   4  11      601.28      556.15     72.98 o
  -6   4  11       84.39       59.72     58.83 o
  -5   4  11     1679.77     1757.12    161.49 o
  -4   4  11      107.94      107.74     25.66 o
  -3   4  11      264.29      339.85     47.13 o
  -2   4  11      655.33      549.60     50.25 o
  -1   4  11      920.71      969.58     39.29 o
   0   4  11      832.46      843.68     51.02 o
   1   4  11      624.45      574.00     78.23 o
   2   4  11      159.45      183.28     49.41 o
   3   4  11        8.27       17.44     49.18 o
   4   4  11      598.48      581.69     62.46 o
   5   4  11     1209.07     1161.84     76.13 o
   6   4  11       74.92      104.87     63.85 o
  -7   5  11       13.63        6.60     62.80 o
  -6   5  11        4.24        4.31     88.69 o
  -5   5  11      147.05      179.42     35.23 o
  -4   5  11       15.07       17.84     38.45 o
  -3   5  11        1.51       14.18     30.88 o
  -2   5  11      891.43      908.29     36.63 o
  -1   5  11      333.29      362.20     34.03 o
   0   5  11       24.13       34.53     71.75 o
   1   5  11      911.81     1027.11     87.62 o
   2   5  11      196.90      201.32     73.57 o
   3   5  11      130.36      128.61     75.56 o
   4   5  11      232.44      291.44     59.86 o
   5   5  11      173.81      167.89     62.00 o
  -7   6  11      449.92      424.79     72.32 o
  -6   6  11       16.78      -22.95     57.00 o
  -5   6  11      211.38      204.89     59.40 o
  -4   6  11      839.06      768.48     52.28 o
  -3   6  11      376.41      357.91     36.69 o
  -2   6  11     1669.64     1535.21     35.94 o
  -1   6  11       20.03       24.70     28.83 o
   0   6  11     1939.49     1866.03    101.93 o
   1   6  11      798.18      880.47     89.19 o
   2   6  11     2533.10     2584.60    123.67 o
   3   6  11      256.84      244.31     87.15 o
   4   6  11      159.47      172.64     90.73 o
   5   6  11      617.76      552.80     72.30 o
  -7   7  11      477.59      509.30     77.81 o
  -6   7  11       60.94       28.17     84.83 o
  -5   7  11      125.26       89.85     47.55 o
  -4   7  11      511.44      543.16     40.50 o
  -3   7  11      605.90      544.32     50.30 o
  -2   7  11      418.70      410.58     37.78 o
  -1   7  11     1531.02     1461.09     42.53 o
   0   7  11      134.71      166.01     75.05 o
   1   7  11     1525.35     1473.97    103.27 o
   2   7  11       84.11      171.62     82.10 o
   3   7  11      709.04      474.49     95.22 o
   4   7  11      192.81      168.80     93.17 o
   5   7  11       50.72      -10.50     97.02 o
  -7   8  11       47.60      106.84     93.54 o
  -6   8  11       83.82      102.30     98.72 o
  -5   8  11       30.29       61.93     48.77 o
  -4   8  11      287.21      281.58     50.45 o
  -3   8  11      375.41      344.65     49.07 o
  -2   8  11       86.05       65.66     32.01 o
  -1   8  11       61.49       53.13     31.03 o
   0   8  11      428.31      459.24     89.71 o
   1   8  11       42.11       72.35     79.29 o
   2   8  11       32.08       -1.04     83.62 o
   3   8  11      173.72      193.63     92.86 o
   4   8  11       23.60      112.55     97.06 o
  -6   9  11       27.21      -17.56     98.86 o
  -5   9  11      112.48      137.09     54.98 o
  -4   9  11       11.78       32.42     50.24 o
  -3   9  11     1493.99     1530.45     65.67 o
  -2   9  11      143.21      174.89     43.20 o
  -1   9  11     1258.68     1308.86    114.97 o
   0   9  11       22.93       22.30     52.64 o
   1   9  11     1137.31     1102.74    104.69 o
   2   9  11        5.30       -9.59     84.14 o
   3   9  11     1094.27     1182.42    121.05 o
  -6  10  11       26.78      -33.33    102.59 o
  -5  10  11        5.86      -22.92     75.75 o
  -4  10  11      129.05      123.64     55.81 o
  -3  10  11        0.27      -25.81     41.52 o
  -2  10  11      419.03      561.51     95.04 o
  -1  10  11       72.52       31.33     62.66 o
   0  10  11     1141.42     1108.73     70.11 o
   1  10  11      194.66      161.09     61.40 o
   2  10  11      636.48      655.93    107.45 o
  -5  11  11        4.80       -9.33     85.51 o
  -4  11  11       12.04       66.54     91.19 o
  -3  11  11       46.31       20.57     88.43 o
  -2  11  11      147.36      169.75     91.62 o
  -1  11  11       68.39       85.85     97.44 o
   0  11  11      420.29      413.22     68.69 o
   1  11  11      137.36       97.47     64.90 o
  -4  12  11      127.31      109.16    108.73 o
  -3  12  11       43.20      -21.59    103.53 o
  -2  12  11      176.07      147.90     99.49 o
  -1  12  11       74.06       16.80     98.02 o
   0  12  11     1477.32     1813.29    134.63 o
   1  12  11       42.29      103.60     92.20 o
   2  12  11     1220.02     1207.63    120.91 o
  -2  13  11        5.26       41.21    107.32 o
  -6   0  12      623.24      667.59     96.83 o
  -4   0  12     3567.90     3256.35    306.91 o
  -2   0  12     4796.87     4516.27     86.21 o
   0   0  12     8361.59     8047.61    157.60 o
   2   0  12      347.32      370.21     50.02 o
   4   0  12      135.66      126.04     77.05 o
  -7   1  12       58.97       65.95     65.23 o
  -6   1  12       59.09       53.83     58.65 o
  -5   1  12       66.67       84.65     52.82 o
  -4   1  12      248.77      200.72     40.45 o
  -3   1  12     1639.89     1584.86     38.16 o
  -2   1  12      254.65      152.69     30.08 o
  -1   1  12     2035.92     2157.18     36.51 o
   0   1  12      182.68      156.96     31.47 o
   1   1  12     2570.05     2651.39     61.54 o
   2   1  12        7.82       12.54     36.35 o
   3   1  12      537.81      488.30     58.02 o
   4   1  12       46.80       79.49     56.34 o
   5   1  12       27.47       39.45     58.13 o
  -7   2  12       28.20       15.39     74.50 o
  -6   2  12        9.88      -13.57     59.18 o
  -5   2  12        1.29       39.47     54.82 o
  -4   2  12       79.16      103.33     22.47 o
  -3   2  12       96.04       95.59     26.59 o
  -2   2  12       11.17       31.46     24.05 o
  -1   2  12        8.12       14.04     27.55 o
   0   2  12      399.27      371.77     33.90 o
   1   2  12        1.02       13.57     36.39 o
   2   2  12       14.23       39.27     49.14 o
   3   2  12      102.94       64.28     51.22 o
   4   2  12       12.34        8.54     55.56 o
   5   2  12      515.49      484.59     71.89 o
  -7   3  12        2.48       -8.25     65.95 o
  -6   3  12      320.59      295.97     61.55 o
  -5   3  12       90.69      157.23     58.23 o
  -4   3  12      270.37      266.81     25.93 o
  -3   3  12      969.02     1139.85     40.21 o
  -2   3  12       63.87       50.88     25.64 o
  -1   3  12     3344.53     3488.17     83.47 o
   0   3  12       28.64       15.33     34.89 o
   1   3  12     1581.88     1743.59     52.49 o
   2   3  12      277.91      318.24     53.68 o
   3   3  12      540.60      566.43     60.36 o
   4   3  12     1098.06     1072.81     73.38 o
   5   3  12       11.24       52.57     62.84 o
  -7   4  12       24.98       94.98     62.86 o
  -6   4  12        4.50       -2.78     59.05 o
  -5   4  12      953.51      969.03     70.15 o
  -4   4  12      299.66      253.56     28.08 o
  -3   4  12      398.75      386.93     34.15 o
  -2   4  12       12.10       10.08     13.06 o
  -1   4  12      204.83      193.06     29.03 o
   0   4  12     1600.22     1687.46     86.08 o
   1   4  12       40.72       60.12     47.27 o
   2   4  12        9.40       34.92     49.08 o
   3   4  12      652.73      773.75     65.40 o
   4   4  12       39.15       80.94     57.59 o
   5   4  12      244.02      242.46     64.56 o
  -7   5  12      119.01      114.15     65.43 o
  -6   5  12       14.79       49.63     63.17 o
  -5   5  12       19.25       80.02     61.05 o
  -4   5  12      142.52       99.93     39.72 o
  -3   5  12      200.17      231.48     59.26 o
  -2   5  12      357.82      412.42     46.08 o
  -1   5  12      194.23      210.14     34.45 o
   0   5  12      138.99      168.06     78.54 o
   1   5  12      544.34      452.81     83.41 o
   2   5  12      454.63      432.66     59.36 o
   3   5  12      521.98      632.81     64.25 o
   4   5  12       98.92      107.32     59.63 o
   5   5  12       25.65       32.89     65.36 o
  -7   6  12     1516.46     1777.87    132.29 o
  -6   6  12       10.65       14.06     63.45 o
  -5   6  12      309.20      363.81     90.99 o
  -4   6  12      741.16      714.30     53.21 o
  -3   6  12      375.21      463.00     48.59 o
  -2   6  12     1368.18     1396.90     58.74 o
  -1   6  12        2.35       -5.32     29.10 o
   0   6  12     1298.53     1543.10    106.58 o
   1   6  12      629.27      663.87     89.60 o
   2   6  12     1032.16      970.08    103.31 o
   3   6  12     1644.86     1602.11    119.46 o
   4   6  12       42.26       47.28     61.83 o
  -6   7  12      326.08      230.35    100.52 o
  -5   7  12       97.07       78.07     87.02 o
  -4   7  12       61.98       52.17     47.56 o
  -3   7  12      309.28      259.64     47.98 o
  -2   7  12       72.66       32.74     41.86 o
  -1   7  12      432.08      387.35     34.68 o
   0   7  12        7.73       31.48     81.84 o
   1   7  12      157.30      242.75     86.06 o
   2   7  12      626.20      654.15     96.48 o
   3   7  12       85.24       72.65     91.62 o
   4   7  12      409.01      423.44    105.43 o
  -6   8  12      237.54      126.88     95.49 o
  -5   8  12       59.83       -4.34     86.74 o
  -4   8  12        0.55       -9.35     71.39 o
  -3   8  12       23.22       19.14     53.06 o
  -2   8  12       71.15       95.58     46.33 o
  -1   8  12       43.48       45.63     75.44 o
   0   8  12       27.60        8.09     49.42 o
   1   8  12      118.87      212.85     85.71 o
   2   8  12      462.56      432.21     96.39 o
   3   8  12        3.62      -65.83     94.55 o
  -6   9  12      938.95     1003.19    118.27 o
  -5   9  12        5.71      -79.76     84.31 o
  -4   9  12      721.24      719.70     87.87 o
  -3   9  12      167.71      216.31     49.02 o
  -2   9  12      130.52      177.60     80.68 o
  -1   9  12       10.28       45.10     81.19 o
   0   9  12       42.06       48.65     53.86 o
   1   9  12        0.28        4.06     84.76 o
   2   9  12      672.25      634.35    107.22 o
  -5  10  12      507.99      432.63     96.75 o
  -3  10  12      395.45      480.24     96.79 o
  -2  10  12        6.52       20.33     90.63 o
  -1  10  12       59.16       80.41     90.38 o
   0  10  12       24.58       62.88     85.63 o
   1  10  12       12.63       34.25     62.78 o
   2  10  12       35.78       86.44    100.44 o
  -3  11  12      270.15      210.99     95.03 o
  -2  11  12        4.48      -26.69     87.67 o
  -1  11  12        2.89       32.98    102.31 o
   0  11  12       94.07      154.72     96.22 o
   2  11  12       42.89      179.26     92.58 o
  -2  12  12      198.35      116.26    101.28 o
  -1  12  12        3.94      -13.84    103.12 o
  -7   0  13      391.25      401.33    107.35 o
  -5   0  13     2143.71     2386.25    124.30 o
  -3   0  13      588.95      591.91     46.69 o
  -1   0  13      417.27      387.40     67.73 o
   1   0  13     2295.29     2320.37    108.99 o
   3   0  13     3701.88     3645.89    141.07 o
   5   0  13     3808.30     3989.53    165.28 o
  -7   1  13       68.81      113.41     68.75 o
  -6   1  13       60.59       65.26     62.43 o
  -5   1  13       32.95       69.75     59.19 o
  -4   1  13      681.87      724.99     64.48 o
  -3   1  13       57.52       82.93     29.37 o
  -2   1  13      206.88      171.32     35.19 o
  -1   1  13      613.23      586.86     49.60 o
   0   1  13       92.03      109.07     45.33 o
   1   1  13       18.73       28.25     49.10 o
   2   1  13     1074.94     1141.85     66.13 o
   3   1  13       59.55       71.23     54.99 o
   4   1  13      602.84      621.30     68.20 o
   5   1  13        0.58       -7.16     65.26 o
  -7   2  13      330.95      282.08     71.41 o
  -6   2  13      127.08      150.88    109.62 o
  -5   2  13      138.62       74.08     58.60 o
  -4   2  13       86.42       65.52     56.21 o
  -3   2  13        6.73        7.13     31.04 o
  -2   2  13       37.49       45.33     33.30 o
  -1   2  13       34.44       18.15     42.00 o
   0   2  13       15.77       48.10     47.59 o
   1   2  13      125.97       95.80     51.85 o
   2   2  13       16.13      -31.54     51.34 o
   3   2  13      164.58      172.35     57.90 o
   4   2  13        3.81      -12.68     58.13 o
  -7   3  13        0.42       45.61     88.01 o
  -6   3  13      754.30      642.03     74.10 o
  -5   3  13       65.34       87.63     59.19 o
  -4   3  13      573.63      635.12     64.21 o
  -3   3  13      540.28      546.61     41.64 o
  -2   3  13      260.16      322.21     37.23 o
  -1   3  13      554.61      587.51     59.26 o
   0   3  13      942.43      978.92     63.24 o
   1   3  13      901.46      971.67     65.98 o
   2   3  13     2800.19     3068.35     91.57 o
   3   3  13        0.49      -16.53     55.58 o
   4   3  13     1267.32     1286.88     80.45 o
  -7   4  13       20.11       85.86     86.72 o
  -6   4  13       30.93       55.11     64.71 o
  -5   4  13       70.75       88.30     60.64 o
  -4   4  13      115.78      154.09     84.70 o
  -3   4  13       88.42      131.13     33.86 o
  -2   4  13      450.22      512.21     39.54 o
  -1   4  13      500.52      469.21     50.33 o
   0   4  13       32.33       83.16     64.28 o
   1   4  13     1605.13     1600.20     74.36 o
   2   4  13      533.35      471.32     61.43 o
   3   4  13      159.02      167.68     78.97 o
   4   4  13       43.98       76.29     61.06 o
  -6   5  13      327.20      427.55     74.12 o
  -5   5  13       91.38       73.10     89.86 o
  -4   5  13       32.72       -4.09     78.89 o
  -3   5  13      502.80      522.51     39.51 o
  -2   5  13       26.25       29.08     33.12 o
  -1   5  13      382.51      388.59     39.38 o
   0   5  13        7.91       16.14     51.58 o
   1   5  13      129.36      179.84     57.89 o
   2   5  13      421.32      464.77     69.69 o
   3   5  13       37.74      122.66     60.35 o
   4   5  13      121.94       97.61     62.79 o
  -6   6  13      498.35      422.76    105.58 o
  -5   6  13       35.07      -13.20     87.93 o
  -4   6  13      877.80      892.32     94.20 o
  -3   6  13      142.59       95.24     46.40 o
  -2   6  13     1736.66     1727.00     78.33 o
  -1   6  13       37.29       38.93     41.52 o
   0   6  13     1999.41     2069.13    119.08 o
   1   6  13      977.21      983.37    100.02 o
   2   6  13       75.83       57.64     55.97 o
   3   6  13      259.35      279.57     65.89 o
  -6   7  13        0.07       45.42     96.05 o
  -5   7  13      740.87      688.38     96.73 o
  -4   7  13       45.79       22.37     76.41 o
  -3   7  13      982.45      876.24     56.97 o
  -2   7  13       33.41       50.47     42.37 o
  -1   7  13      596.71      668.25     88.07 o
   0   7  13      102.55       15.42     84.44 o
   1   7  13      731.27      683.17    100.29 o
   2   7  13      137.97      140.61     91.20 o
   3   7  13        7.43       26.72     61.47 o
  -6   8  13        1.41      -41.97    104.64 o
  -5   8  13       58.33       25.30     88.06 o
  -4   8  13      259.75      179.50     78.81 o
  -3   8  13       11.88       11.76     48.46 o
  -2   8  13        1.36       10.92     79.79 o
  -1   8  13        5.79       37.95     84.04 o
   0   8  13       16.40      -42.02     88.42 o
   1   8  13      113.86      193.50     90.68 o
   2   8  13       18.31      114.93     94.79 o
  -5   9  13      398.47      359.30     93.99 o
  -2   9  13       20.25       58.26     89.70 o
  -1   9  13      637.86      590.00    105.92 o
   0   9  13      177.59      124.04     96.24 o
   1   9  13      791.07      824.40    109.66 o
  -2  10  13      622.81      609.22    102.75 o
  -1  10  13       11.01       42.53     98.35 o
   0  10  13      383.35      395.69    106.72 o
  -2  11  13        7.37       29.25     98.29 o
  -1  11  13        4.75      -29.93     95.66 o
  -6   0  14      634.43      527.39    103.80 o
  -4   0  14     1660.34     1852.99    117.47 o
  -2   0  14      917.53      871.31     74.76 o
   0   0  14     2429.32     2426.39    110.39 o
   2   0  14      560.39      653.03     90.96 o
   4   0  14       18.02       44.84     87.99 o
  -6   1  14       74.49       73.35     64.66 o
  -5   1  14      513.78      456.45     76.85 o
  -4   1  14       82.02       84.85     55.99 o
  -3   1  14     1171.79     1193.82     43.79 o
  -2   1  14      118.02       64.56     42.72 o
  -1   1  14      695.16      652.87     54.54 o
   0   1  14       38.17       28.00     47.32 o
   1   1  14      566.21      538.29     60.33 o
   2   1  14       10.26        4.89     51.13 o
   3   1  14        8.06       47.99     56.72 o
   4   1  14      308.39      278.57     67.93 o
  -6   2  14      193.67      162.72     65.98 o
  -5   2  14       52.42       46.70     60.89 o
  -4   2  14       70.94       48.97     58.26 o
  -3   2  14      144.23      125.44     33.93 o
  -2   2  14      536.61      524.64     48.26 o
  -1   2  14      879.07      851.55     55.54 o
   0   2  14       80.59      101.42     49.68 o
   1   2  14       12.46       50.31     50.73 o
   2   2  14       94.04       37.88     53.85 o
   3   2  14       18.87      -31.20     57.20 o
   4   2  14       99.52      111.94     64.22 o
  -6   3  14      157.00       94.27     68.01 o
  -5   3  14      858.28      984.56    145.87 o
  -4   3  14        8.54      -16.95     81.23 o
  -3   3  14     1600.41     1791.20     64.72 o
  -2   3  14      359.87      299.73     38.67 o
  -1   3  14      879.20      823.68     57.17 o
   0   3  14       20.29       75.04     51.00 o
   1   3  14      273.84      290.90     58.96 o
   2   3  14      206.69      225.03     56.74 o
   3   3  14      106.28      140.07     61.13 o
  -6   4  14      149.20      108.51     93.28 o
  -5   4  14       86.37       12.19     86.06 o
  -4   4  14      556.83      461.21     90.99 o
  -3   4  14       93.55       85.10     72.57 o
  -2   4  14      345.21      355.49     38.79 o
  -1   4  14       41.30      110.87     47.70 o
   0   4  14       92.40       61.48     54.06 o
   1   4  14      133.54      154.62     57.43 o
   2   4  14        2.39       68.24     58.36 o
   3   4  14      476.77      378.62     65.98 o
  -6   5  14       51.25      195.45    102.40 o
  -5   5  14        1.99       16.81     89.36 o
  -4   5  14        0.70      -78.84     78.84 o
  -3   5  14      493.23      495.26     80.97 o
  -2   5  14      351.51      296.09     39.38 o
  -1   5  14      427.97      458.73     56.13 o
   0   5  14       99.29      102.27     56.15 o
   1   5  14      199.40      160.01     57.12 o
   2   5  14      295.84      289.72     61.59 o
   3   5  14       47.57      -11.02     61.33 o
  -6   6  14      132.35       51.95    102.30 o
  -5   6  14      152.64      151.41     93.47 o
  -4   6  14      582.43      591.67     93.15 o
  -3   6  14       23.22       94.84     63.50 o
  -2   6  14      414.56      470.69     41.21 o
  -1   6  14      683.20      769.92     63.33 o
   0   6  14      662.63      694.82     66.81 o
   1   6  14     1310.88     1345.74     79.18 o
   2   6  14       48.15       48.19     59.34 o
  -5   7  14      160.69      127.23     92.30 o
  -4   7  14      383.15      380.94     85.77 o
  -3   7  14      157.93      186.02     70.90 o
  -2   7  14       24.49       12.09     72.77 o
  -1   7  14       52.29       65.74     78.01 o
   0   7  14      617.72      520.38    103.27 o
   1   7  14       17.10       61.20     88.37 o
   2   7  14      394.40      407.47     68.44 o
  -5   8  14        2.70       -6.66     87.88 o
  -2   8  14       69.95       37.65     82.55 o
  -1   8  14       55.83       95.06     85.96 o
   0   8  14       54.39       95.26     93.64 o
   1   8  14        3.53       -2.43     92.26 o
  -2   9  14       75.83      122.66     86.46 o
  -1   9  14        4.37       10.22     88.16 o
   0   9  14      166.54      165.20    103.45 o
  -1  10  14      432.56      270.61    100.81 o
  -5   0  15        7.86       45.84     87.77 o
  -1   0  15      650.89      678.81     81.59 o
   1   0  15     1488.05     1653.88    116.17 o
   3   0  15     2277.68     2346.66    134.74 o
  -5   1  15        1.77       48.96     64.22 o
  -4   1  15      208.81      274.13     65.30 o
  -3   1  15       27.29      -20.49     87.29 o
  -2   1  15       82.35       74.97     55.74 o
  -1   1  15      674.57      573.76     57.72 o
   0   1  15      516.43      469.23     57.67 o
   1   1  15       28.91        1.18     57.31 o
   2   1  15      609.85      581.83     68.26 o
   3   1  15       80.79       31.15     62.59 o
  -5   2  15      160.97      186.04     68.49 o
  -4   2  15        1.90       36.70     85.92 o
  -3   2  15       13.31       65.72     82.32 o
  -2   2  15       35.15        2.40     43.98 o
  -1   2  15      174.15      163.05     49.91 o
   0   2  15        0.56       21.85     51.39 o
   1   2  15      242.32      274.72     61.12 o
   2   2  15      156.97      148.71     61.38 o
   3   2  15     1140.83     1211.25     80.53 o
  -5   3  15      343.66      240.92     97.42 o
  -4   3  15        8.71      129.55     86.54 o
  -3   3  15      339.63      330.96     87.09 o
  -2   3  15      388.99      420.01     49.73 o
  -1   3  15       49.81       97.13     60.91 o
   0   3  15     1313.06     1315.10     69.84 o
   1   3  15        3.16        8.91     56.12 o
   2   3  15     2743.10     2814.22     97.64 o
   3   3  15      410.01      412.69     70.82 o
  -5   4  15      145.05       89.18     95.13 o
  -4   4  15      167.91      225.20     85.75 o
  -3   4  15        2.93      -67.26     76.29 o
  -2   4  15      139.76       81.89     46.16 o
  -1   4  15      425.23      404.33     57.24 o
   0   4  15       76.77       53.59     55.11 o
   1   4  15      279.94      327.52     73.84 o
   2   4  15       11.17       74.72     62.42 o
  -5   5  15        0.51      -62.31     94.51 o
  -4   5  15       53.99       72.90     82.65 o
  -3   5  15      359.70      329.71     79.29 o
  -2   5  15       77.18      197.38     50.10 o
  -1   5  15       22.13       12.24     52.32 o
   0   5  15       66.75      152.62     57.12 o
   1   5  15       18.05       14.99     60.86 o
   2   5  15       84.46       84.17     61.54 o
  -5   6  15       19.58       30.45     92.76 o
  -4   6  15     1203.24     1152.62    103.99 o
  -1   6  15      393.96      573.57    105.91 o
   0   6  15      313.47      346.56     63.75 o
   1   6  15      182.45      212.53     60.74 o
  -1   7  15      450.94      447.00     59.93 o
   0   7  15        5.99       40.35     57.42 o
   1   7  15      270.19      284.58     69.03 o
  -1   8  15       17.29      -21.94     90.24 o
   0   8  15        4.80      -57.97     92.91 o
  -1   9  15       30.31       85.15     99.67 o
  -4   0  16      921.81      988.65    111.65 o
   0   0  16      183.07      176.79     80.15 o
   2   0  16      113.82       51.01     87.95 o
  -4   1  16        1.38       46.87     99.45 o
  -1   1  16       58.81       24.46     49.00 o
   0   1  16      136.61       82.49     53.09 o
   1   1  16        0.43       49.29     60.90 o
   2   1  16        6.74      -62.40     62.40 o
  -5   2  16       17.62        7.85    100.89 o
  -4   2  16       34.81        5.47     99.06 o
  -1   2  16       36.51       39.96     50.12 o
   0   2  16        0.20       25.09     54.10 o
   1   2  16      157.82      212.75     60.64 o
   2   2  16       53.93       50.21     60.52 o
  -5   3  16      406.31      413.46    110.49 o
  -4   3  16       34.70       86.14     88.95 o
  -3   3  16     1034.64      982.08    100.72 o
  -1   3  16        3.05      -13.54     49.81 o
   0   3  16      777.76      806.84     63.94 o
   1   3  16        2.66       41.14     59.62 o
   2   3  16      621.51      649.32     70.91 o
  -5   4  16        1.64      -19.83     97.74 o
  -4   4  16      130.87      121.49     90.76 o
  -3   4  16       27.32      -70.63     80.52 o
  -1   4  16       96.35       39.82     51.36 o
   0   4  16       53.62       54.83     55.54 o
   1   4  16     1056.20     1131.53     78.60 o
  -4   5  16       50.41      120.25     84.55 o
  -1   5  16      146.05       94.63     81.56 o
   0   5  16       20.13       38.02     58.12 o
   1   5  16       20.81       28.99     64.57 o
   0   6  16       82.35       90.25     58.42 o
   0   7  16      389.36      476.20     69.51 o
   1   0  17      473.29      470.78    101.20 o
   0   1  17      211.35      213.43     58.28 o
   1   1  17        0.11      -63.77     63.77 o
   0   2  17       57.51       97.27     58.19 o
   1   2  17      531.26      407.63     69.29 o
  -4   3  17      316.88      264.08    105.32 o
   0   3  17      917.69      955.98     69.96 o
   0   4  17       44.39       11.47     58.47 o
 
